# Supplementary material for: Design and Validation of an Open–Close Device for Integrated Environmental DNA Sampling Detects A Depth Gradient in Indian Ocean Deep‐Sea Fish Assemblages
Source: Ecol Evol. 2025 Jan 28;15(2):e70902. doi: 10.1002/ece3.70902 (PMC11775381; doi:10.1002/ece3.70902)
Supplement: Supplementary file 1 — Appendix S1. OCD site deployment details. Appendix S2. OCD standard operating procedures. Appendix S3. Final amplicon sequence variants (ASV) table with taxonomic classifications, best match percentage, and sequence details. Appendix S4. Documented depth ranges for all detected taxa as reported in the Codes for Australian Aquatic Biota (CAAB) & by Fishes of Australia. Pelagic species are highlighted in pink and gray shading denotes the relationship between depth range and depth category. [file ECE3-15-e70902-s001.zip]

Archive with 2 entries (2 files):
- ece370902-sup-0001-Appendices_I_III_IV.xlsx
- ece370902-sup-0002-AppendixII.docx
