# Supplementary material for: Design and Validation of an Open–Close Device for Integrated Environmental DNA Sampling Detects A Depth Gradient in Indian Ocean Deep‐Sea Fish Assemblages
Source: Ecol Evol. 2025 Jan 28;15(2):e70902. doi: 10.1002/ece3.70902 (PMC11775381; doi:10.1002/ece3.70902)
Supplement: Supplementary file 1 — Appendix S1. OCD site deployment details. Appendix S2. OCD standard operating procedures. Appendix S3. Final amplicon sequence variants (ASV) table with taxonomic classifications, best match percentage, and sequence details. Appendix S4. Documented depth ranges for all detected taxa as reported in the Codes for Australian Aquatic Biota (CAAB) & by Fishes of Australia. Pelagic species are highlighted in pink and gray shading denotes the relationship between depth range and depth category. [file ECE3-15-e70902-s001.zip › ece370902-sup-0001-Appendices_I_III_IV.xlsx]

## Sheet: Appendix_I_DeploymentData
SampleID	Sample_ID	Operation	Station	Date	Handler	Treatment	Filtered_mL	Depth_m	Longitude_DegreesEast_Start	Latitude_DegreesNorth_Start	Longitude_DegreesEast_End	Latitude_DegreesNorth_End	Depth_cat	Method	Total_Families	Acanthuridae	Acropomatidae	Alepocephalidae	Antennariidae	Apogonidae	Arhynchobatidae	Balistidae	Banjosidae	Bathysauridae	Berycidae	Bregmacerotidae	Carangidae	Carcharhinidae	Centrophrynidae	Chaetodontidae	Chaunacidae	Cheilodactylidae	Chlorophthalmidae	Cirrhitidae	Clupeidae	Congridae	Coryphaenidae	Dactylopteridae	Diretmidae	Dussumieriidae	Engraulidae	Ephippidae	Etmopteridae	Exocoetidae	Gempylidae	Gobiidae	Gonostomatidae	Haemulidae	Halosauridae
I13	I13	56	17	2022-11-30	Cindy_Ryan	Sample	1000	3698.91	111.881	-21.2882	111.86	-21.3064	Bathypelagic	Filtered	0	0	0	0	0	0	0	0	0	0	0	0	0	0	0	0	0	0	0	0	0	0	0	0	0	0	0	0	0	0	0	0	0	0	0
I14	I14	59	19	2022-12-01	Cindy_Ryan	Sample	700	3791.62	110.347	-21.309	110.337	-21.3235	Bathypelagic	Filtered	1	0	0	0	0	0	0	0	0	0	0	0	0	0	0	0	0	0	0	0	0	0	0	0	0	0	0	0	0	0	0	0	0	0	0
I15	I15	63	22	2022-12-02	Ryan	Sample	1000	3833.16	111.35	-20.9709	111.352	-20.9879	Bathypelagic	Filtered	3	0	0	0	0	0	0	0	0	0	0	0	0	0	0	0	0	0	0	0	0	0	0	0	0	0	0	0	0	0	0	0	488	0	0
I16	I16	65	23	2022-12-02	Cindy	Sample	1000	2939.77	111.447	-20.8752	111.441	-20.912	Bathypelagic	Filtered	12	0	0	286	0	0	2551	0	0	0	0	0	0	0	0	0	0	0	0	0	0	0	0	0	0	0	0	0	0	0	0	0	30258	0	0
I17	I17	69	25	2022-12-03	Cindy	Sample	800	1472.1	111.732	-20.8072	111.731	-20.8366	Bathypelagic	Filtered	1	0	0	0	0	0	0	0	0	0	0	0	0	0	0	0	0	0	0	0	0	0	0	0	0	0	0	0	0	0	0	0	3214	0	0
I18	I18	67	24	2022-12-03	Ryan	Sample	1000	2025.35	111.599	-20.8391	111.589	-20.8636	Bathypelagic	Filtered	1	0	0	0	0	0	0	0	0	0	0	0	0	0	0	0	0	0	0	0	0	0	0	0	0	0	0	0	0	0	0	0	0	0	0
I20	I20	87	28	2022-12-05	Cindy	Sample	1000	427.49	113.864	-21.7162	113.843	-21.7353	Mesopelagic	Filtered	16	0	0	0	0	0	60	0	0	286	3029	0	0	0	0	0	0	0	0	0	981	316	0	0	0	0	0	0	0	0	0	0	0	0	0
I21	I21	89	29	2022-12-05	Cindy	Sample	1000	221.33	113.958	-21.6662	113.947	-21.6869	Mesopelagic	Filtered	5	0	0	0	0	0	0	0	0	0	0	30751	44	0	0	0	85	0	0	0	0	0	0	0	0	0	0	0	0	0	0	0	0	0	0
I22	I22	76	27	2022-12-05	Ryan	Sample	1000	1007.02	113.672	-21.7622	113.663	-21.7862	Bathypelagic	Filtered	3	0	0	0	0	0	0	0	0	0	0	0	0	0	0	0	0	0	0	0	7014	0	0	0	0	0	0	0	0	0	0	0	0	0	0
I23	I23	99	30	2022-12-06	Cindy_Ryan	Sample	1000	687.16	113.735	-21.9981	113.718	-22.0192	Mesopelagic	Filtered	10	0	0	7295	0	0	0	0	0	0	0	0	0	0	0	0	0	0	0	0	0	0	0	0	0	0	0	0	0	0	0	0	12509	0	0
I24	I24	105	31	2022-12-07	Cindy	Sample	1000	705.18	113.646	-22.2018	113.63	-22.2279	Mesopelagic	Filtered	19	0	786	0	0	0	1611	0	0	0	0	0	0	0	0	0	0	0	0	0	735	0	0	0	9349	0	0	0	0	0	0	0	1096	0	381
I25	I25	112	37	2022-12-09	Ryan	Sample	1000	1395.74	112.478	-22.9923	112.472	-23.019	Bathypelagic	Filtered	13	0	2471	40	0	0	2692	0	0	0	0	0	0	0	0	0	6458	0	0	0	0	0	0	0	63234	0	0	0	0	0	0	0	59	0	0
I26	I26	115	38	2022-12-09	Cindy	Sample	1000	1001.71	112.814	-23.1383	112.799	-23.1719	Bathypelagic	Filtered	12	0	0	0	0	0	0	0	0	0	0	545	0	0	0	0	0	0	5470	0	0	20668	946	0	0	0	0	0	0	0	0	0	0	0	0
I27	I27	127	1	2022-12-10	Cindy	Sample	1000	109.74	113.458	-23.1279	113.458	-23.1533	Epipelagic	Filtered	25	0	34	0	0	147	0	0	0	0	0	26	0	0	0	0	0	0	105	0	0	0	0	0	146	2592	55728	0	0	0	0	0	0	0	63
I28	I28	132	40	2022-12-11	Cindy	Sample	1000	103.93	113.425	-23.3779	113.416	-23.4034	Epipelagic	Filtered	20	0	0	0	0	493	0	79	0	0	0	0	0	0	0	0	0	0	0	0	0	0	0	0	0	4258	1437	0	0	0	381	3390	0	0	0
I29	I29	137	41	2022-12-12	Ryan	Sample	1300	104.22	113.334	-23.5757	113.319	-23.6076	Epipelagic	Filtered	4	0	0	0	0	0	0	0	0	0	0	0	0	0	0	0	0	0	0	0	0	0	0	0	0	47	3391	0	0	0	0	283	0	0	0
I30	I30	142	42	2022-12-12	Cindy_Ryan	Sample	1000	49.37	113.358	-23.8378	-23.8637	-23.8637	Epipelagic	Filtered	26	0	0	0	0	0	0	44	0	0	0	0	0	0	0	341	0	0	0	201	202	0	0	0	181	527	6483	325	0	0	0	253	0	0	0
I31	I31	145	43	2022-12-12	Cindy	Sample	1000	49.37	113.361	-23.9586	113.361	-23.9861	Epipelagic	Filtered	24	0	0	0	0	229	0	0	0	0	0	0	57	0	0	990	0	321	0	0	573	0	0	0	0	2246	10332	0	0	0	0	0	0	172	0
I32	I32	149	44	2022-12-13	Ryan	Sample	1000	106.04	113.097	-23.9102	113.091	-23.9355	Epipelagic	Filtered	15	0	0	0	0	94	0	0	437	0	0	0	451	0	0	0	0	0	0	0	2899	0	0	0	0	0	1587	0	0	0	0	544	0	0	0
I33	I33	158	45	2022-12-13	Cindy	Sample	1000	400.31	112.549	-23.9737	112.539	-23.9965	Mesopelagic	Filtered	0	0	0	0	0	0	0	0	0	0	0	0	0	0	0	0	0	0	0	0	0	0	0	0	0	0	0	0	0	0	0	0	0	0	0
I34	I34	164	47	2022-12-14	Ryan	Sample	1000	1017.5	111.97	-23.9847	111.966	-24.0069	Bathypelagic	Filtered	6	0	0	0	0	0	0	0	0	0	0	0	0	0	0	0	0	0	0	0	39542	0	0	0	0	0	0	0	0	0	0	0	0	0	0
I35	I35	172	50	2022-12-15	Cindy_Ryan	Sample	1000	3162.03	111.233	-23.7988	111.222	-23.8198	Bathypelagic	Filtered	0	0	0	0	0	0	0	0	0	0	0	0	0	0	0	0	0	0	0	0	0	0	0	0	0	0	0	0	0	0	0	0	0	0	0
I36	I36	175	49	2022-12-16	Ryan	Sample	1000	1982.37	111.329	-24.0112	111.322	-24.0354	Bathypelagic	Filtered	0	0	0	0	0	0	0	0	0	0	0	0	0	0	0	0	0	0	0	0	0	0	0	0	0	0	0	0	0	0	0	0	0	0	0
I38A	I38A	99	30	2022-12-06	Cindy_Ryan	Sample	1000	687.16	113.735	-21.9981	113.718	-22.0192	Mesopelagic	Sponge	1	0	0	0	0	0	933	0	0	0	0	0	0	0	0	0	0	0	0	0	0	0	0	0	0	0	0	0	0	0	0	0	0	0	0
I38B	I38B	99	30	2022-12-06	Cindy_Ryan	Sample	1000	687.16	113.735	-21.9981	113.718	-22.0192	Mesopelagic	Sponge	0	0	0	0	0	0	0	0	0	0	0	0	0	0	0	0	0	0	0	0	0	0	0	0	0	0	0	0	0	0	0	0	0	0	0
I38C	I38C	99	30	2022-12-06	Cindy_Ryan	Sample	1000	687.16	113.735	-21.9981	113.718	-22.0192	Mesopelagic	Sponge	0	0	0	0	0	0	0	0	0	0	0	0	0	0	0	0	0	0	0	0	0	0	0	0	0	0	0	0	0	0	0	0	0	0	0
I38D	I38D	99	30	2022-12-06	Cindy_Ryan	Sample	1000	687.16	113.735	-21.9981	113.718	-22.0192	Mesopelagic	Filtered_Sponge	2	0	0	0	0	0	0	0	0	0	0	0	0	0	0	0	0	0	0	0	0	0	0	0	0	0	0	0	12165	0	0	0	0	0	0
I39A	I39A	87	28	2022-12-05	Cindy	Sample	1000	427.49	113.864	-21.7162	113.843	-21.7353	Mesopelagic	Sponge	0	0	0	0	0	0	0	0	0	0	0	0	0	0	0	0	0	0	0	0	0	0	0	0	0	0	0	0	0	0	0	0	0	0	0
I39B	I39B	87	28	2022-12-05	Cindy	Sample	1000	427.49	113.864	-21.7162	113.843	-21.7353	Mesopelagic	Sponge	3	0	0	0	0	0	0	0	0	0	0	0	0	0	0	0	0	0	0	0	0	0	0	0	0	0	0	0	0	0	0	0	0	0	0
I39C	I39C	87	28	2022-12-05	Cindy	Sample	1000	427.49	113.864	-21.7162	113.843	-21.7353	Mesopelagic	Sponge	2	0	0	0	0	0	0	0	0	0	0	0	0	0	0	0	0	0	0	0	0	0	0	0	0	0	0	0	0	0	0	0	0	0	0
I39D	I39D	87	28	2022-12-05	Cindy	Sample	1000	427.49	113.864	-21.7162	113.843	-21.7353	Mesopelagic	Filtered_Sponge	6	0	0	0	0	0	0	0	0	0	3547	0	0	0	0	0	0	0	0	0	0	0	0	0	0	0	0	0	0	0	0	0	0	0	0
I40A	I40A	76	27	2022-12-05	Ryan	Sample	1000	1007.02	113.672	-21.7622	113.663	-21.7862	Bathypelagic	Sponge	0	0	0	0	0	0	0	0	0	0	0	0	0	0	0	0	0	0	0	0	0	0	0	0	0	0	0	0	0	0	0	0	0	0	0
I40B	I40B	76	27	2022-12-05	Ryan	Sample	1000	1007.02	113.672	-21.7622	113.663	-21.7862	Bathypelagic	Sponge	1	0	0	0	0	0	0	0	0	0	0	0	0	0	0	0	0	0	0	0	0	0	0	0	0	0	0	0	0	0	0	0	4936	0	0
I40C	I40C	76	27	2022-12-05	Ryan	Sample	1000	1007.02	113.672	-21.7622	113.663	-21.7862	Bathypelagic	Sponge	1	0	0	0	0	0	0	0	0	0	0	0	0	0	0	0	0	0	0	0	0	0	0	0	0	0	0	0	0	0	13147	0	0	0	0
I40D	I40D	76	27	2022-12-05	Ryan	Sample	1000	1007.02	113.672	-21.7622	113.663	-21.7862	Bathypelagic	Filtered_Sponge	0	0	0	0	0	0	0	0	0	0	0	0	0	0	0	0	0	0	0	0	0	0	0	0	0	0	0	0	0	0	0	0	0	0	0
I41A	I41A	67	24	2022-12-03	Ryan	Sample	1000	2025.35	111.599	-20.8391	111.589	-20.8636	Bathypelagic	Sponge	0	0	0	0	0	0	0	0	0	0	0	0	0	0	0	0	0	0	0	0	0	0	0	0	0	0	0	0	0	0	0	0	0	0	0
I41B	I41B	67	24	2022-12-03	Ryan	Sample	1000	2025.35	111.599	-20.8391	111.589	-20.8636	Bathypelagic	Sponge	0	0	0	0	0	0	0	0	0	0	0	0	0	0	0	0	0	0	0	0	0	0	0	0	0	0	0	0	0	0	0	0	0	0	0
I41C	I41C	67	24	2022-12-03	Ryan	Sample	1000	2025.35	111.599	-20.8391	111.589	-20.8636	Bathypelagic	Sponge	0	0	0	0	0	0	0	0	0	0	0	0	0	0	0	0	0	0	0	0	0	0	0	0	0	0	0	0	0	0	0	0	0	0	0
I41D	I41D	67	24	2022-12-03	Ryan	Sample	1000	2025.35	111.599	-20.8391	111.589	-20.8636	Bathypelagic	Filtered_Sponge	0	0	0	0	0	0	0	0	0	0	0	0	0	0	0	0	0	0	0	0	0	0	0	0	0	0	0	0	0	0	0	0	0	0	0
I42A	I42A	69	25	2022-12-03	Cindy	Sample	800	1472.1	111.732	-20.8072	111.731	-20.8366	Bathypelagic	Sponge	0	0	0	0	0	0	0	0	0	0	0	0	0	0	0	0	0	0	0	0	0	0	0	0	0	0	0	0	0	0	0	0	0	0	0
I42B	I42B	69	25	2022-12-03	Cindy	Sample	800	1472.1	111.732	-20.8072	111.731	-20.8366	Bathypelagic	Sponge	0	0	0	0	0	0	0	0	0	0	0	0	0	0	0	0	0	0	0	0	0	0	0	0	0	0	0	0	0	0	0	0	0	0	0
I42C	I42C	69	25	2022-12-03	Cindy	Sample	800	1472.1	111.732	-20.8072	111.731	-20.8366	Bathypelagic	Sponge	0	0	0	0	0	0	0	0	0	0	0	0	0	0	0	0	0	0	0	0	0	0	0	0	0	0	0	0	0	0	0	0	0	0	0
I42D	I42D	69	25	2022-12-03	Cindy	Sample	800	1472.1	111.732	-20.8072	111.731	-20.8366	Bathypelagic	Filtered_Sponge	1	0	0	0	0	0	0	0	24757	0	0	0	0	0	0	0	0	0	0	0	0	0	0	0	0	0	0	0	0	0	0	0	0	0	0
I53A	I53A	56	17	2022-11-30	Cindy_Ryan	Sample	1000	3698.91	111.881	-21.2882	111.86	-21.3064	Bathypelagic	Sponge	0	0	0	0	0	0	0	0	0	0	0	0	0	0	0	0	0	0	0	0	0	0	0	0	0	0	0	0	0	0	0	0	0	0	0
I53B	I53B	56	17	2022-11-30	Cindy_Ryan	Sample	1000	3698.91	111.881	-21.2882	111.86	-21.3064	Bathypelagic	Sponge	0	0	0	0	0	0	0	0	0	0	0	0	0	0	0	0	0	0	0	0	0	0	0	0	0	0	0	0	0	0	0	0	0	0	0
I53C	I53C	56	17	2022-11-30	Cindy_Ryan	Sample	1000	3698.91	111.881	-21.2882	111.86	-21.3064	Bathypelagic	Sponge	0	0	0	0	0	0	0	0	0	0	0	0	0	0	0	0	0	0	0	0	0	0	0	0	0	0	0	0	0	0	0	0	0	0	0
I53D	I53D	56	17	2022-11-30	Cindy_Ryan	Sample	1000	3698.91	111.881	-21.2882	111.86	-21.3064	Bathypelagic	Filtered_Sponge	1	0	0	0	0	0	31228	0	0	0	0	0	0	0	0	0	0	0	0	0	0	0	0	0	0	0	0	0	0	0	0	0	0	0	0
I54A	I54A	63	22	2022-12-02	Ryan	Sample	1000	3833.16	111.35	-20.9709	111.352	-20.9879	Bathypelagic	Sponge	0	0	0	0	0	0	0	0	0	0	0	0	0	0	0	0	0	0	0	0	0	0	0	0	0	0	0	0	0	0	0	0	0	0	0
I54B	I54B	63	22	2022-12-02	Ryan	Sample	1000	3833.16	111.35	-20.9709	111.352	-20.9879	Bathypelagic	Sponge	0	0	0	0	0	0	0	0	0	0	0	0	0	0	0	0	0	0	0	0	0	0	0	0	0	0	0	0	0	0	0	0	0	0	0
I54C	I54C	63	22	2022-12-02	Ryan	Sample	1000	3833.16	111.35	-20.9709	111.352	-20.9879	Bathypelagic	Sponge	0	0	0	0	0	0	0	0	0	0	0	0	0	0	0	0	0	0	0	0	0	0	0	0	0	0	0	0	0	0	0	0	0	0	0
I54D	I54D	63	22	2022-12-02	Ryan	Sample	1000	3833.16	111.35	-20.9709	111.352	-20.9879	Bathypelagic	Filtered_Sponge	0	0	0	0	0	0	0	0	0	0	0	0	0	0	0	0	0	0	0	0	0	0	0	0	0	0	0	0	0	0	0	0	0	0	0
I55A	I55A	65	23	2022-12-02	Cindy	Sample	1000	2939.77	111.447	-20.8752	111.441	-20.912	Bathypelagic	Sponge	0	0	0	0	0	0	0	0	0	0	0	0	0	0	0	0	0	0	0	0	0	0	0	0	0	0	0	0	0	0	0	0	0	0	0
I55B	I55B	65	23	2022-12-02	Cindy	Sample	1000	2939.77	111.447	-20.8752	111.441	-20.912	Bathypelagic	Sponge	0	0	0	0	0	0	0	0	0	0	0	0	0	0	0	0	0	0	0	0	0	0	0	0	0	0	0	0	0	0	0	0	0	0	0
I55C	I55C	65	23	2022-12-02	Cindy	Sample	1000	2939.77	111.447	-20.8752	111.441	-20.912	Bathypelagic	Sponge	0	0	0	0	0	0	0	0	0	0	0	0	0	0	0	0	0	0	0	0	0	0	0	0	0	0	0	0	0	0	0	0	0	0	0
I55D	I55D	65	23	2022-12-02	Cindy	Sample	1000	2939.77	111.447	-20.8752	111.441	-20.912	Bathypelagic	Filtered_Sponge	1	0	0	0	0	0	0	0	0	0	0	0	0	0	0	0	0	0	0	0	0	0	0	0	0	0	0	0	0	0	0	0	0	0	0
I58A	I58A	59	19	2022-12-01	Cindy_Ryan	Sample	700	3791.62	110.347	-21.309	110.337	-21.3235	Bathypelagic	Sponge	0	0	0	0	0	0	0	0	0	0	0	0	0	0	0	0	0	0	0	0	0	0	0	0	0	0	0	0	0	0	0	0	0	0	0
I58B	I58B	59	19	2022-12-01	Cindy_Ryan	Sample	700	3791.62	110.347	-21.309	110.337	-21.3235	Bathypelagic	Sponge	0	0	0	0	0	0	0	0	0	0	0	0	0	0	0	0	0	0	0	0	0	0	0	0	0	0	0	0	0	0	0	0	0	0	0
I58C	I58C	59	19	2022-12-01	Cindy_Ryan	Sample	700	3791.62	110.347	-21.309	110.337	-21.3235	Bathypelagic	Sponge	0	0	0	0	0	0	0	0	0	0	0	0	0	0	0	0	0	0	0	0	0	0	0	0	0	0	0	0	0	0	0	0	0	0	0
I58D	I58D	59	19	2022-12-01	Cindy_Ryan	Sample	700	3791.62	110.347	-21.309	110.337	-21.3235	Bathypelagic	Filtered_Sponge	0	0	0	0	0	0	0	0	0	0	0	0	0	0	0	0	0	0	0	0	0	0	0	0	0	0	0	0	0	0	0	0	0	0	0
I60A	I60A	89	29	2022-12-05	Cindy	Sample	1000	221.33	113.958	-21.6662	113.947	-21.6869	Mesopelagic	Sponge	12	0	294	30	0	0	0	0	0	0	0	470	162	0	0	0	0	0	35	0	0	0	0	0	0	0	0	0	0	0	0	0	0	0	0
I60B	I60B	89	29	2022-12-05	Cindy	Sample	1000	221.33	113.958	-21.6662	113.947	-21.6869	Mesopelagic	Sponge	1	0	0	0	0	0	0	0	0	0	0	0	0	0	0	0	0	0	0	0	0	0	0	0	0	0	0	0	0	0	0	0	0	0	0
I60C	I60C	89	29	2022-12-05	Cindy	Sample	1000	221.33	113.958	-21.6662	113.947	-21.6869	Mesopelagic	Sponge	6	0	0	131	0	0	0	0	0	0	0	2882	0	0	0	0	0	0	54	0	0	0	0	0	0	0	0	0	0	0	0	0	0	0	0
I60D	I60D	89	29	2022-12-05	Cindy	Sample	1000	221.33	113.958	-21.6662	113.947	-21.6869	Mesopelagic	Filtered_Sponge	4	0	0	0	0	0	0	0	0	0	0	3098	0	0	0	0	0	0	0	0	0	0	0	0	0	0	0	0	0	0	0	0	0	0	0
I61B	I61B	132	40	2022-12-11	Cindy	Sample	1000	103.93	113.425	-23.3779	113.416	-23.4034	Epipelagic	Sponge	5	0	0	0	0	0	1339	0	0	0	0	0	0	0	0	0	0	0	0	0	0	0	0	0	0	5937	0	0	0	0	0	8300	0	0	0
I61C	I61C	132	40	2022-12-11	Cindy	Sample	1000	103.93	113.425	-23.3779	113.416	-23.4034	Epipelagic	Sponge	4	0	0	0	0	0	0	0	0	0	0	0	0	0	0	0	0	0	0	0	0	0	0	0	0	0	5547	0	0	0	0	0	0	0	0
I61D	I61D	132	40	2022-12-11	Cindy	Sample	1000	103.93	113.425	-23.3779	113.416	-23.4034	Epipelagic	Filtered_Sponge	19	3619	0	0	1604	16014	0	0	0	0	0	0	1668	0	0	0	3209	0	0	0	0	11341	0	0	0	19845	3214	0	0	1071	0	8554	0	0	0
I62A	I62A	158	45	2022-12-13	Cindy	Sample	1000	400.31	112.549	-23.9737	112.539	-23.9965	Mesopelagic	Sponge	6	0	0	0	0	0	0	0	0	0	0	0	0	0	0	0	0	0	0	0	0	0	0	0	0	0	0	0	0	0	0	0	0	0	0
I62B	I62B	158	45	2022-12-13	Cindy	Sample	1000	400.31	112.549	-23.9737	112.539	-23.9965	Mesopelagic	Sponge	2	0	0	0	0	0	0	0	0	0	0	0	0	0	0	0	0	0	0	0	0	0	0	0	0	0	0	0	0	0	0	0	0	0	0
I62C	I62C	158	45	2022-12-13	Cindy	Sample	1000	400.31	112.549	-23.9737	112.539	-23.9965	Mesopelagic	Sponge	5	0	0	0	17262	0	0	1644	0	0	0	0	0	0	0	0	0	0	0	0	0	0	0	0	0	0	0	0	0	0	0	0	0	0	0
I63B	I63B	172	50	2022-12-15	Cindy_Ryan	Sample	1000	3162.03	111.233	-23.7988	111.222	-23.8198	Bathypelagic	Sponge	1	0	0	0	0	0	0	0	0	0	0	0	0	0	0	0	0	0	0	0	0	0	0	0	0	0	0	0	0	0	0	0	0	0	2083
I63D	I63D	172	50	2022-12-15	Cindy_Ryan	Sample	1000	3162.03	111.233	-23.7988	111.222	-23.8198	Bathypelagic	Filtered_Sponge	9	0	0	0	0	0	0	0	0	0	0	0	0	0	0	0	0	0	0	0	2163	0	0	2797	0	0	0	0	0	0	0	0	0	0	0
I65A	I65A	145	43	2022-12-12	Cindy	Sample	1000	49.37	113.361	-23.9586	113.361	-23.9861	Epipelagic	Sponge	10	0	0	0	0	0	0	0	0	0	0	0	0	0	0	0	0	0	0	0	2447	0	0	0	0	8191	40306	0	0	0	0	0	0	875	0
I65B	I65B	145	43	2022-12-12	Cindy	Sample	1000	49.37	113.361	-23.9586	113.361	-23.9861	Epipelagic	Sponge	7	0	0	0	0	0	0	0	0	0	0	0	0	0	1446	0	0	0	0	0	2596	0	0	0	0	0	51866	0	0	0	0	0	0	0	0
I65C	I65C	145	43	2022-12-12	Cindy	Sample	1000	49.37	113.361	-23.9586	113.361	-23.9861	Epipelagic	Sponge	5	0	0	0	0	0	0	0	0	0	0	0	0	0	0	0	0	0	0	0	16996	0	0	0	0	0	126139	0	0	0	0	0	0	0	0
I65D	I65D	145	43	2022-12-12	Cindy	Sample	1000	49.37	113.361	-23.9586	113.361	-23.9861	Epipelagic	Filtered_Sponge	0	0	0	0	0	0	0	0	0	0	0	0	0	0	0	0	0	0	0	0	0	0	0	0	0	0	0	0	0	0	0	0	0	0	0
I66A	I66A	112	37	2022-12-09	Ryan	Sample	1000	1395.74	112.478	-22.9923	112.472	-23.019	Bathypelagic	Sponge	1	0	0	0	0	0	0	0	0	0	0	0	0	0	0	0	0	0	0	0	0	0	0	0	0	0	0	0	0	0	0	0	0	0	0
I66C	I66C	112	37	2022-12-09	Ryan	Sample	1000	1395.74	112.478	-22.9923	112.472	-23.019	Bathypelagic	Sponge	0	0	0	0	0	0	0	0	0	0	0	0	0	0	0	0	0	0	0	0	0	0	0	0	0	0	0	0	0	0	0	0	0	0	0
I66D	I66D	112	37	2022-12-09	Ryan	Sample	1000	1395.74	112.478	-22.9923	112.472	-23.019	Bathypelagic	Filtered_Sponge	4	0	0	0	0	0	5558	0	0	0	0	0	0	0	0	0	0	0	2880	0	0	0	0	0	9911	0	0	0	0	0	0	0	0	0	0
I67A	I67A	142	42	2022-12-12	Cindy_Ryan	Sample	1000	49.37	113.358	-23.8378	-23.8637	-23.8637	Epipelagic	Sponge	6	0	0	0	0	0	0	0	0	0	0	0	0	0	0	0	0	0	0	0	0	0	0	0	0	0	2519	0	0	0	0	5329	0	0	0
I67B	I67B	142	42	2022-12-12	Cindy_Ryan	Sample	1000	49.37	113.358	-23.8378	-23.8637	-23.8637	Epipelagic	Sponge	5	0	0	0	0	0	0	0	0	0	0	0	0	0	0	0	0	0	0	0	0	0	0	0	0	0	17044	0	0	0	0	0	0	0	0
I67C	I67C	142	42	2022-12-12	Cindy_Ryan	Sample	1000	49.37	113.358	-23.8378	-23.8637	-23.8637	Epipelagic	Sponge	3	0	0	0	0	0	0	0	0	0	0	0	0	20950	0	0	0	0	0	0	0	0	0	0	0	0	0	0	0	0	0	0	0	0	0
I67D	I67D	142	42	2022-12-12	Cindy_Ryan	Sample	1000	49.37	113.358	-23.8378	-23.8637	-23.8637	Epipelagic	Filtered_Sponge	20	0	0	0	0	0	0	0	0	0	0	0	1035	0	0	0	0	290	0	0	2179	0	0	0	1216	3198	3921	0	0	0	0	6535	0	641	0
I68A	I68A	164	47	2022-12-14	Ryan	Sample	1000	1017.5	111.97	-23.9847	111.966	-24.0069	Bathypelagic	Sponge	1	0	0	0	0	0	0	0	0	0	0	0	0	0	0	0	0	0	0	0	0	0	0	0	0	0	0	0	0	0	0	0	0	0	0
I68B	I68B	164	47	2022-12-14	Ryan	Sample	1000	1017.5	111.97	-23.9847	111.966	-24.0069	Bathypelagic	Sponge	1	0	0	0	0	0	0	0	0	0	0	0	0	0	0	0	0	0	0	0	0	0	0	0	0	0	0	0	0	0	0	0	0	0	0
I68D	I68D	164	47	2022-12-14	Ryan	Sample	1000	1017.5	111.97	-23.9847	111.966	-24.0069	Bathypelagic	Filtered_Sponge	8	0	0	0	0	0	0	0	0	0	0	0	0	0	0	0	0	0	0	0	0	0	0	0	4312	0	7802	0	0	0	0	0	848	0	0
I69A	I69A	127	1	2022-12-10	Cindy	Sample	1000	109.74	113.458	-23.1279	113.458	-23.1533	Epipelagic	Sponge	4	0	0	0	0	836	0	0	0	0	0	0	0	0	0	0	0	0	0	0	0	0	0	0	0	0	33808	0	0	0	0	1045	0	0	0
I69B	I69B	127	1	2022-12-10	Cindy	Sample	1000	109.74	113.458	-23.1279	113.458	-23.1533	Epipelagic	Sponge	5	0	0	0	0	0	0	0	0	0	0	0	0	0	0	0	0	0	0	0	0	0	0	0	0	6358	25360	0	0	0	0	0	0	0	0
I69C	I69C	127	1	2022-12-10	Cindy	Sample	1000	109.74	113.458	-23.1279	113.458	-23.1533	Epipelagic	Sponge	2	0	0	0	0	0	0	0	0	0	0	0	0	0	0	0	0	0	0	0	0	0	0	0	0	0	142745	0	0	0	0	0	0	0	0
I69D	I69D	127	1	2022-12-10	Cindy	Sample	1000	109.74	113.458	-23.1279	113.458	-23.1533	Epipelagic	Filtered_Sponge	6	0	0	0	0	0	0	0	0	0	0	0	0	0	0	0	0	0	0	0	0	224	0	0	0	5048	39329	0	0	0	0	0	0	0	0
I70A	I70A	115	38	2022-12-09	Cindy	Sample	1000	1001.71	112.814	-23.1383	112.799	-23.1719	Bathypelagic	Sponge	1	0	0	0	0	0	0	0	0	0	0	0	0	0	0	0	0	0	0	0	0	0	0	0	0	0	0	0	0	0	0	0	0	0	0
I70B	I70B	115	38	2022-12-09	Cindy	Sample	1000	1001.71	112.814	-23.1383	112.799	-23.1719	Bathypelagic	Sponge	1	0	0	0	0	0	0	0	0	0	0	0	0	0	0	0	0	0	0	0	0	0	0	0	0	0	0	0	0	0	0	0	0	0	0
I70D	I70D	115	38	2022-12-09	Cindy	Sample	1000	1001.71	112.814	-23.1383	112.799	-23.1719	Bathypelagic	Filtered_Sponge	6	0	0	0	0	0	0	0	0	0	0	0	0	0	0	0	14519	0	0	0	0	0	0	0	0	0	0	0	0	0	0	0	0	0	19208
I71A	I71A	149	44	2022-12-13	Ryan	Sample	1000	106.04	113.097	-23.9102	113.091	-23.9355	Epipelagic	Sponge	1	0	0	0	0	0	0	0	0	0	0	0	0	0	0	0	0	0	0	0	0	0	0	0	0	0	0	0	0	0	0	0	0	0	0
I71B	I71B	149	44	2022-12-13	Ryan	Sample	1000	106.04	113.097	-23.9102	113.091	-23.9355	Epipelagic	Sponge	2	0	0	0	0	0	0	0	0	0	0	0	0	0	0	0	0	0	0	0	0	0	0	0	0	2105	0	0	0	0	0	0	0	0	0
I71C	I71C	149	44	2022-12-13	Ryan	Sample	1000	106.04	113.097	-23.9102	113.091	-23.9355	Epipelagic	Sponge	2	0	0	0	0	3945	0	0	0	0	0	0	0	0	0	0	0	0	0	0	0	0	0	0	0	0	0	0	0	0	0	0	0	0	0
I71D	I71D	149	44	2022-12-13	Ryan	Sample	1000	106.04	113.097	-23.9102	113.091	-23.9355	Epipelagic	Filtered_Sponge	10	0	0	0	0	0	0	0	0	0	0	0	309	0	0	0	0	0	0	0	1980	269	0	0	0	0	0	0	0	0	0	0	0	0	0
I72A	I72A	137	41	2022-12-12	Ryan	Sample	1300	104.22	113.334	-23.5757	113.319	-23.6076	Epipelagic	Sponge	9	0	0	0	0	2818	0	0	0	0	0	0	205	42	0	0	0	0	0	0	0	0	0	0	0	204	67140	0	0	0	0	3427	0	143	0
I72B	I72B	137	41	2022-12-12	Ryan	Sample	1300	104.22	113.334	-23.5757	113.319	-23.6076	Epipelagic	Sponge	7	540	0	0	0	0	0	0	0	0	0	0	0	0	0	0	0	0	0	0	0	0	0	0	0	58	9357	0	0	0	0	87741	0	0	0
I72C	I72C	137	41	2022-12-12	Ryan	Sample	1300	104.22	113.334	-23.5757	113.319	-23.6076	Epipelagic	Sponge	10	0	0	0	0	0	0	0	0	0	0	0	271	0	0	0	0	0	0	0	0	0	0	0	0	552	23398	0	0	0	0	799	0	0	0
I72D	I72D	137	41	2022-12-12	Ryan	Sample	1300	104.22	113.334	-23.5757	113.319	-23.6076	Epipelagic	Filtered_Sponge	2	0	0	0	0	0	0	0	0	0	0	0	0	0	0	0	0	0	0	0	0	0	0	0	0	0	1660	0	0	0	0	147183	0	0	0
I73A	I73A	105	31	2022-12-07	Cindy	Sample	1000	705.18	113.646	-22.2018	113.63	-22.2279	Mesopelagic	Sponge	2	0	0	0	0	0	0	0	0	0	0	0	0	0	0	0	0	0	0	0	0	0	0	0	4206	0	0	0	0	0	0	0	0	0	0
I73B	I73B	105	31	2022-12-07	Cindy	Sample	1000	705.18	113.646	-22.2018	113.63	-22.2279	Mesopelagic	Sponge	1	0	0	0	0	0	0	0	0	0	0	0	0	0	0	0	0	0	0	0	0	0	0	0	0	0	0	0	0	0	0	0	0	0	0
I73C	I73C	105	31	2022-12-07	Cindy	Sample	1000	705.18	113.646	-22.2018	113.63	-22.2279	Mesopelagic	Sponge	2	0	0	0	0	0	0	0	0	0	0	0	0	0	0	0	0	0	0	0	0	0	0	0	16799	0	0	0	0	0	0	0	0	0	0
I73D	I73D	105	31	2022-12-07	Cindy	Sample	1000	705.18	113.646	-22.2018	113.63	-22.2279	Mesopelagic	Filtered_Sponge	12	0	3797	0	0	0	0	0	0	1796	0	0	0	0	0	0	0	0	0	0	0	355	0	0	60947	0	0	0	0	0	0	0	0	0	891
I74D	I74D	175	49	2022-12-16	Ryan	Sample	1000	1982.37	111.329	-24.0112	111.322	-24.0354	Bathypelagic	Filtered_Sponge	3	0	0	0	0	0	0	0	0	0	0	0	0	0	0	0	0	0	0	0	0	0	0	0	0	0	0	0	0	0	0	0	0	0	0
																		Unidentified_Argentiniformes
																		Unidentified_Arhynchobatidae	Arhynchobatidae
																		Unidentified_Arhynchobatidae	Arhynchobatidae
																		Unidentified_Arhynchobatidae	Arhynchobatidae
																		Unidentified_Arhynchobatidae	Arhynchobatidae
																		Unidentified_Arhynchobatidae	Arhynchobatidae
																		Unidentified_Arhynchobatidae	Arhynchobatidae
																		Unidentified_Arhynchobatidae	Arhynchobatidae
																		Unidentified_Arhynchobatidae	Arhynchobatidae
																		Unidentified_Aulopiformes
																		Unidentified_Carcharhinidae	Carcharhinidae
																		Unidentified_Carcharhinidae	Carcharhinidae
																		Unidentified_Chlorophthalmidae	Chlorophthalmidae
																		Unidentified_Chlorophthalmus	Chlorophthalmidae
																		Unidentified_Chlorophthalmus	Chlorophthalmidae
																		Unidentified_Chlorophthalmus	Chlorophthalmidae
																		Unidentified_Dactylopteridae	Dactylopteridae
																		Unidentified_Diaphus	Myctophidae
																		Unidentified_Diaphus	Myctophidae
																		Unidentified_Diaphus	Myctophidae
																		Unidentified_Diaphus	Myctophidae
																		Unidentified_Diaphus	Myctophidae
																		Unidentified_Diaphus	Myctophidae
																		Unidentified_Diaphus	Myctophidae
																		Unidentified_Diaphus	Myctophidae
																		Unidentified_Diaphus	Myctophidae
																		Unidentified_Diaphus	Myctophidae
																		Unidentified_Gadiformes	Bregmacerotidae
																		Unidentified_Gadiformes	Bregmacerotidae
																		Unidentified_Gnathophis	Congridae
																		Unidentified_Gnathophis	Congridae
																		Unidentified_Gnathophis	Congridae
																		Unidentified_Gnathophis	Congridae
																		Unidentified_Gnathophis	Congridae
																		Unidentified_Gobiidae	Gobiidae
																		Unidentified_Gobiidae	Gobiidae
																		Unidentified_Ipnopidae	Ipnopidae
																		Unidentified_Kurtiformes	Apogonidae
																		Unidentified_Kurtiformes	Apogonidae
																		Unidentified_Kurtiformes	Apogonidae
																		Unidentified_Labridae	Labridae
																		Unidentified_Labridae	Labridae
																		Unidentified_Labridae	Labridae
																		Unidentified_Labridae	Labridae
																		Unidentified_Labridae	Labridae
																		Unidentified_Labridae	Labridae
																		Unidentified_Labriformes	Labridae
																		Unidentified_Labriformes	Labridae
																		Unidentified_Labriformes	Labridae
																		Unidentified_Leiognathidae	Leiognathidae
																		Unidentified_Leiognathidae	Leiognathidae
																		Unidentified_Leiognathidae	Leiognathidae
																		Unidentified_Leiognathidae	Leiognathidae
																		Unidentified_Leiognathidae	Leiognathidae
																		Unidentified_Lepidotrigla	Triglidae
																		Unidentified_Lepidotrigla	Triglidae
																		Unidentified_Lepidotrigla	Triglidae
																		Unidentified_Lepidotrigla	Triglidae
																		Unidentified_Lepidotrigla	Triglidae
																		Unidentified_Lepidotrigla	Triglidae
																		Unidentified_Lepidotrigla	Triglidae
																		Unidentified_Lepidotrigla	Triglidae
																		Unidentified_Lepidotrigla	Triglidae
																		Unidentified_Lepidotrigla	Triglidae
																		Unidentified_Lepidotrigla	Triglidae
																		Unidentified_Lepidotrigla	Triglidae
																		Unidentified_Lepidotrigla	Triglidae
																		Unidentified_Lepidotrigla	Triglidae
																		Unidentified_Lepidotrigla	Triglidae
																		Unidentified_Lepidotrigla	Triglidae
																		Unidentified_Lophiiformes	Lophiidae
																		Unidentified_Lophiiformes	Lophiidae
																		Unidentified_Lophiiformes	Lophiidae
																		Unidentified_Macrouridae	Macrouridae
																		Unidentified_Macrouridae	Macrouridae
																		Unidentified_Macrouridae	Macrouridae
																		Unidentified_Moridae	Moridae
																		Unidentified_Mullidae	Mullidae
																		Unidentified_Mullidae	Mullidae
																		Unidentified_Myctophidae	Myctophidae
																		Unidentified_Myctophidae	Myctophidae
																		Unidentified_Myctophidae	Myctophidae
																		Unidentified_Myctophidae	Myctophidae
																		Unidentified_Myctophidae	Myctophidae
																		Unidentified_Myctophidae	Myctophidae
																		Unidentified_Myctophidae	Myctophidae
																		Unidentified_Myctophidae	Myctophidae
																		Unidentified_Myctophidae	Myctophidae
																		Unidentified_Myctophidae	Myctophidae
																		Unidentified_Myctophidae	Myctophidae
																		Unidentified_Myctophidae	Myctophidae
																		Unidentified_Myctophidae	Myctophidae
																		Unidentified_Myctophidae	Myctophidae
																		Unidentified_Ophidiidae	Ophidiidae
																		Unidentified_Ophidiidae	Ophidiidae
																		Unidentified_Opistognathidae	Opistognathidae
																		Unidentified_Paralepididae	Paralepididae
																		Unidentified_Paralepididae	Paralepididae
																		Unidentified_Paralepididae	Paralepididae
																		Unidentified_Paralichthyidae	Paralichthyidae
																		Unidentified_Paralichthyidae	Paralichthyidae
																		Unidentified_Paralichthyidae	Paralichthyidae
																		Unidentified_Paralichthyidae	Paralichthyidae
																		Unidentified_Perciformes
																		Unidentified_Perciformes
																		Unidentified_Perciformes
																		Unidentified_Perciformes
																		Unidentified_Perciformes
																		Unidentified_Perciformes
																		Unidentified_Perciformes
																		Unidentified_Perciformes	Apogonidae
																		Unidentified_Scombriformes
																		Unidentified_Scorpaenidae	Scorpaenidae
																		Unidentified_Scorpaenidae	Scorpaenidae
																		Unidentified_Serranidae	Serranidae
																		Unidentified_Serrivomer	Serrivomeridae
																		Unidentified_Serrivomer	Serrivomeridae
																		Unidentified_Setarchidae	Setarchidae
																		Unidentified_Sternoptychidae	Sternoptychidae
																		Unidentified_Stomiidae	Stomiidae
																		Unidentified_Stomiidae	Stomiidae
																		Unidentified_Stomiidae	Stomiidae
																		Unidentified_Stomiidae	Stomiidae
																		Unidentified_Stomiidae	Stomiidae
																		Unidentified_Stomiidae	Stomiidae
																		Unidentified_Stomiidae	Stomiidae
																		Unidentified_Stomiiformes	Stomiidae
																		Unidentified_Stomiiformes	Gonostomatidae
																		Unidentified_Stomiiformes	Gonostomatidae
																		Unidentified_Stomiiformes	Gonostomatidae
																		Unidentified_Stomiiformes	Gonostomatidae
																		Unidentified_Stomiiformes	Gonostomatidae
																		Unidentified_Stomiiformes	Gonostomatidae
																		Unidentified_Stomiiformes	Gonostomatidae
																		Unidentified_Stomiiformes	Gonostomatidae
																		Unidentified_Stomiiformes	Gonostomatidae
																		Unidentified_Stomiiformes	Gonostomatidae
																		Unidentified_Synaphobranchidae	Synaphobranchidae
																		Unidentified_Synaphobranchidae	Synaphobranchidae
																		Unidentified_Synaphobranchidae	Synaphobranchidae
																		Unidentified_Synodontidae	Synodontidae
																		Unidentified_Synodontidae	Synodontidae
																		Unidentified_Synodontidae	Synodontidae
																		Unidentified_Synodontidae	Synodontidae
																		Unidentified_Synodontidae	Synodontidae
																		Unidentified_Synodontidae	Synodontidae
																		Unidentified_Synodontidae	Synodontidae
																		Unidentified_Synodontidae	Synodontidae
																		Unidentified_Synodontidae	Synodontidae
																		Unidentified_Synodontidae	Synodontidae
																		Unidentified_Synodontidae	Synodontidae
																		Unidentified_Synodontidae	Synodontidae
																		Unidentified_Synodontidae	Synodontidae
																		Unidentified_Synodontidae	Synodontidae
																		Unidentified_Synodontidae	Synodontidae
																		Unidentified_Synodontidae	Synodontidae
																		Unidentified_Synodontidae	Synodontidae
																		Unidentified_Synodontidae	Synodontidae
																		Unidentified_Synodontidae	Synodontidae
																		Unidentified_Synodontidae	Synodontidae
																		Unidentified_Synodontidae	Synodontidae
																		Unidentified_Synodontidae	Synodontidae
																		Unidentified_Synodontidae	Synodontidae
																		Unidentified_Synodontidae	Synodontidae
																		Unidentified_Synodontidae	Synodontidae
																		Unidentified_Synodontidae	Synodontidae
																		Unidentified_Synodontidae	Synodontidae
																		Unidentified_Synodontidae	Synodontidae
																		Unidentified_Synodontidae	Synodontidae
																		Unidentified_Synodontidae	Synodontidae
																		Unidentified_Trachichthyiformes	Trachichthyidae
																		Unidentified_Trachonurus	Macrouridae
																		Unidentified_Trichiuridae	Trichiuridae
																		Unidentified_Trichiuridae	Trichiuridae
																		Unidentified_Upeneus	Mullidae
																		Unidentified_Upeneus	Mullidae
																		Unidentified_Upeneus	Mullidae
																		Unidentified_Upeneus	Mullidae
																		Unidentified_Upeneus	Mullidae
																		Unidentified_Upeneus	Mullidae
																		Unidentified_Upeneus	Mullidae
																		Unidentified_Upeneus	Mullidae
																		Unidentified_Upeneus	Mullidae
																		Unidentified_Upeneus	Mullidae
																		Unidentified_Upeneus	Mullidae
																		Unidentified_Upeneus	Mullidae
																		Unidentified_Upeneus	Mullidae
																		Unidentified_Ventrifossa	Macrouridae
																		Unidentified_Ventrifossa	Macrouridae
																		Unidentified_Ventrifossa	Macrouridae
																		Unidentified_Ventrifossa	Macrouridae
																		Unidentified_Ventrifossa	Macrouridae
																		Unidentified_Ventrifossa	Macrouridae
																		Unidentified_Ventrifossa	Macrouridae
																		Unidentified_Ventrifossa	Macrouridae
																		Unidentified_Ventrifossa	Macrouridae
																		Unidentified_Ventrifossa	Macrouridae
																		Unidentified_Ventrifossa	Macrouridae
																		Unidentified_Ventrifossa	Macrouridae
																		Unidentified_Ventrifossa	Macrouridae
																		Zenion_sp.	Zenionidae
																		Zenopsis_nebulosus	Zeidae
[truncated: 51 more columns]

## Sheet: Appendix_III_ASVTable
ASV_ID	Kingdom	Phylum	Class	Order	Family	Genus	Species	Table_Name	BestMatch_PerIdent	confidence	sequence	TotalReads	Active_Reads	Passive_Reads	Bathy_Reads	Meso_Reads	Epi_Reads	I13	I14	I15	I16	I17	I18	I20	I21	I22	I23	I24	I25	I26	I27	I28	I29	I30	I31	I32	I33	I34	I35	I36	I38A	I38B	I38C	I38D	I39A	I39B	I39C	I39D	I40A
0ab28e13066097ccda97d2878804cb01	Eukaryota	Chordata	Actinopteri	Acanthuriformes	Acanthuridae	Acanthurus	Acanthurus_mata	Acanthurus_sp.	99	0.96	ACCAAAGCAGACCATGTTAATCACCCCTAAACAAAGGATTAAACAATATTGAACCCTGCCCTAATGTCTTCGGTTGGGGCGACCACGGAGAAATAAAAAACCCCCGCGTGGAACAGGGATACTATCCCCACAATCACGAGCTCCCGCTCTACTAAACAGAACCTCTGACCAACCAGATCCGGCAATGCCGATCAACGGACCA	3619	0	3619	0	0	3619	0	0	0	0	0	0	0	0	0	0	0	0	0	0	0	0	0	0	0	0	0	0	0	0	0	0	0	0	0	0	0	0
a4899f883dcea95f473bca4920f02ba1	Eukaryota	Chordata	Actinopteri	Acanthuriformes	Acanthuridae	Naso	Naso_mcdadei	Naso_mcdadei	100	0.98	ACCAAAGTAGACCACGTTAAGGATCCCTAAATAAAGAATTAAACCAAATGGAACTCTACTCTAATGTCTTTGGTTGGGGCGACCGCGGGGAAATACAAAACCCCCACGTGGAACGGGAATACTTTTCCTACAACCCAGAGCTCCCGCTCTAATAAACAGAAATTCTGACCAATAAGATCCGGCAATGCCGATCAACGGACCG	540	0	540	0	0	540	0	0	0	0	0	0	0	0	0	0	0	0	0	0	0	0	0	0	0	0	0	0	0	0	0	0	0	0	0	0	0	0
7c6875568081c4f68f17f1695f3f7e43	Eukaryota	Chordata	Actinopteri	Acropomatiformes	Acropomatidae	Acropoma	Acropoma_japonicum	Acropoma_sp.	98.5	1	ATAAGATAGCCCGCGTTAAGCCCCCTAATTAAAGGAAGAAACTAAGCAACCCCTATCCTCCTGTCTTTGGTTGGGGCGACCGCGGGGAACCATAAAACCCCCATGTGGACTAAGTACATCCTCTCACAGCTAAGAGCTCCCGCTCTAGAAAACAGAAAATCTGACCAATATGATCCGGCAATGCCGATCAACGGACCG	4583	786	3797	0	4583	0	0	0	0	0	0	0	0	0	0	0	786	0	0	0	0	0	0	0	0	0	0	0	0	0	0	0	0	0	0	0	0	0
ed8ad6a7a3d7e9b07a3b6f9c6aa58ed2	Eukaryota	Chordata	Actinopteri	Acropomatiformes	Acropomatidae	Doederleinia	Doederleinia_berycoides	Doederleinia_berycoides	97.6	1	ACAAACAGATCATGTTAAACACCCCAAAATAAAGGACTAAACTAAATGAACCTTGCCCTAGTGTCTTTGGTTGGGGCGACCGCGGGGTAACATAAAACCCCCACGTGGAATGGGAACATTATAAACCTTCATCCTACAGCTAAGAGCTCCCGCTCTAGTAAACAGAAATTCTGACCAGTGAGATCCGGCAAAGCCGATCAACGGACCG	330	36	294	36	294	0	0	0	0	0	0	0	0	0	0	0	0	36	0	0	0	0	0	0	0	0	0	0	0	0	0	0	0	0	0	0	0	0
4a44f3c22e5bf76b050493c5c532a3ee	Eukaryota	Chordata	Actinopteri	Acropomatiformes	Acropomatidae	Synagrops	Synagrops_japonicus	Synagrops_japonicus	100	1	ACTAAAGCAGATCAAGTTAAACAACCCTAAACACAGGGCCAAACCAGACGAATACTGCCCGAATGTCTTTGGTTGGGGCGACCACGGGGAACACAAAACCCCCGCGTGGATAGGGAGCACCCCTCCCCCTTATACTCCTCCTACAATCAAGAGTCCCCACTCTAATGAACAGAATTTCTGACCTACTAGATCCGGCAACGCCGATCAACGGACCC	2435	2435	0	2435	0	0	0	0	0	0	0	0	0	0	0	0	0	2435	0	0	0	0	0	0	0	0	0	0	0	0	0	0	0	0	0	0	0	0
405340b749ec0c6dc644769d947d5d8a	Eukaryota	Chordata	Actinopteri	Acropomatiformes	Acropomatidae	Synagrops	Synagrops_japonicus	Synagrops_sp.	95.9	0.62	ACTAAAGCAGATCAAGTTAAACAACCCTAAATACAGGACCAAACCAGAAGAACCCTGCCCGAATGTCTTTGGTTGGGGCGACCACGGGGCACACAAAACCCCCGCGTGGAAAGGGAGGACTCCCCCCATACTACTCCCCCTCCTACAACTAAGAGTCCCCACTCTAATTTAACAGAAATTCTGACCTCCAAGATCCGGCAACGCCGATCAACGGACCC	34	34	0	0	0	34	0	0	0	0	0	0	0	0	0	0	0	0	0	34	0	0	0	0	0	0	0	0	0	0	0	0	0	0	0	0	0	0
e54d6ec06d3f186a8fab063e9020e6fb	Eukaryota	Chordata	Actinopteri	Acropomatiformes	Banjosidae	Banjos	Banjos_banjos	Banjos_banjos	99.5	1	ACCAAGACAGACCATGTTAAACACCTCTTAATAAAGAGCCAAACCAAATGAACCCTGTCCTAATGTCTTTGGTTGGGGCGACCGCGGGGAAATACAAAACCCCCACGTGGAATGGGAACACCCCTCCTACAACTAAGAGCTTCCGCTCTAGTGAACAGAAATTCTGACCAATAAGATCCGGCAACGCCGATCAACGGACCG	25194	437	24757	24757	0	437	0	0	0	0	0	0	0	0	0	0	0	0	0	0	0	0	0	0	437	0	0	0	0	0	0	0	0	0	0	0	0	0
e518a6bf8292818c6af2a82419d2a835	Eukaryota	Chordata	Actinopteri	Acropomatiformes	Champsodontidae	Champsodon	Champsodon_atridorsalis	Unidentified_Acropomatiformes	89.3	0.96	AACAGAGAGAACATTTAACAACCCTTAAATAAAAAGTACTACATAAATGAGACTACCTCTCATAATTGTCTTTGGTTGGGGCGACCATGGGGAAATACAAAACCCCCATCTGGACTGGGAATAAGATCCCTAGAATCAAGGGCCTCCGCCCTAAAATACAGAACATCTGACCTTAAAGACCCGGCGCATAGCCGATTAACGAAAAC	16884	0	16884	0	0	16884	0	0	0	0	0	0	0	0	0	0	0	0	0	0	0	0	0	0	0	0	0	0	0	0	0	0	0	0	0	0	0	0
df225cc38b3f663e0710c7731f50265b	Eukaryota	Chordata	Actinopteri	Acropomatiformes	Champsodontidae	Champsodon	Champsodon_atridorsalis	Unidentified_Acropomatiformes	88.4	0.98	AACAGAGAGAACATTTAACAACCCTTAAATAAAAAGTACTACATAAATGAGACTACCTCTCATAATGGTCTTTGGTTGGGGCGACCATGGGGAAATACAGAACCCCCATCTGGACTGGGAATAAGATCCCTAGAATCAAGGGCCTCCGCCCTAAAATACAGAACATCTGACCTTAAAGACCCGGCGCATAGCCGATTAACGAAAAC	46	0	46	0	0	46	0	0	0	0	0	0	0	0	0	0	0	0	0	0	0	0	0	0	0	0	0	0	0	0	0	0	0	0	0	0	0	0
24c68f3bbd78c4126d898eb7b419823b	Eukaryota	Chordata	Actinopteri	Acropomatiformes	Champsodontidae	Champsodon	Champsodon_atridorsalis	Unidentified_Acropomatiformes	85.3	0.81	AGCAGAGAGAACATTTAACAACCCTTAAATAAAAAGCACCACATAAATGAACATACCTCTCCTAAATGTCTTTGGTTGGGGCGACCATGGGGAAATACAAAACCCCCATCTGGATTGGGAGTATACTCCTAAAATCAAGGGCCCCTGCCCTAAAACACAGAAGATCTGACCTTAAAGACCCGGCACTATAGCCGATTAACGAAAAC	91	0	91	0	91	0	0	0	0	0	0	0	0	0	0	0	0	0	0	0	0	0	0	0	0	0	0	0	0	0	0	0	0	0	0	0	0	0
e314209054ead83137be4671b295843d	Eukaryota	Chordata	Actinopteri	Acropomatiformes	Malakichthyidae	Malakichthys	Malakichthys_griseus	Malakichthys_griseus	98.5	1	ACCAAGGCAGACAATGTTAAACACCCCTAAATAAAGGGCCAAACTAAATGAACCCTGCCCTAATGTCTTTGGTTGGGGCGACCGCGGAGAAACAAAAAACCCCCGCGTGGAACGGAGGCACCCCCTCCTGCAACTTAGAGCTTCCGCTCTAATTAACAGAAATTCTGACCAATTAAGATCCGGCAATGCCGATCAACGGACCA	6278	6278	0	5630	648	0	0	0	0	0	0	0	648	0	0	0	0	0	0	0	0	0	0	0	0	0	5630	0	0	0	0	0	0	0	0	0	0	0
43510e41d180416ba9f02cd180af1abd	Eukaryota	Chordata	Actinopteri	Acropomatiformes	Malakichthyidae	Malakichthys	Malakichthys_griseus	Malakichthys_griseus	98	1	ACCAAGGCAGACAATGTCAAACACCCCTAAATAAAGGGCCAAACTAAATGAACCCTGCCCTAATGTCTTTGGTTGGGGCGACCGCGGAGAAACAAAAAACCCCCGCGTGGAACGGAGGCACCCCCTCCTGCAACTTAGAGCTTCCGCTCTAATTAACAGAAATTCTGACCAATTAAGATCCGGCAATGCCGATCAACGGACCA	65316	0	65316	11554	53539	223	0	0	0	0	0	0	0	0	0	0	0	0	0	0	0	0	0	0	0	0	0	0	0	0	0	0	0	0	0	0	0	0
82be27b6246cab41c734b5b5bcdb371e	Eukaryota	Chordata	Actinopteri	Acropomatiformes	Malakichthyidae	Malakichthys	Malakichthys_griseus	Malakichthys_griseus	97.5	0.99	ACCAAAGCAGACAATGTTAAACACCCCTAAATAAAGGGCCAAACTAAGTGAACCCTGCCCTAATGTCTTTGGTTGGGGCGACCGCGGAGAAACATAAAACCCCCGTGTGGAACGGAGGCACCCCCTCCTGCAACTTAGAGCTTCCGCTCTAATCAACAGAAATTCTGACCAATTAAGATCCGGCAACGCCGATCAACGGACCA	406	406	0	0	406	0	0	0	0	0	0	0	406	0	0	0	0	0	0	0	0	0	0	0	0	0	0	0	0	0	0	0	0	0	0	0	0	0
2d580ec45657e64c0cedc9e382644bb5	Eukaryota	Chordata	Actinopteri	Acropomatiformes	Pempheridae	Parapriacanthus	Parapriacanthus_ransonneti	Parapriacanthus_ransonneti	98	0.91	ACCAAGACAGACCATGTCAAACACCCACAAATAAATGAGAGAACTTAGTGATGACCCTGTCCTAATGTCTTCGGTTGGGGCGACCGCGGAGAAACAAAAAACCCCCGCGCGGAATGGGAGCACTGCTCCTACAACCAAGAGTTTCCACTCTACGTAACAGAATTTCTGACCACATGATCCGGCAATGCCGATCAACGAACCA	827	827	0	0	0	827	0	0	0	0	0	0	0	0	0	0	0	0	0	827	0	0	0	0	0	0	0	0	0	0	0	0	0	0	0	0	0	0
f864f425b17473a2ee8481b08dd75acd	Eukaryota	Chordata	Actinopteri	Alepocephaliformes	Alepocephalidae	Bathytroctes	Bathytroctes_macrolepis	Bathytroctes_sp.	100	1	ACAAGGTCAACCACGTCAAACAACCAAACTCAAGGGCAAAAACAAAGTGTGAACATGACCAACATGTCTTCGGTTGGGGCGACCACGGGGGAAAAACAAGCCCCCGCGTGGACCGGGATTATCCTAAAACCAAGAGAAACATCTCTAAGCCTCAGAACATCTGACCATAAATGATCCGGCTAAAGCCGATCAACGAACCA	286	286	0	286	0	0	0	0	0	286	0	0	0	0	0	0	0	0	0	0	0	0	0	0	0	0	0	0	0	0	0	0	0	0	0	0	0	0
c5edd3336cb23d82bce7e6adc098c515	Eukaryota	Chordata	Actinopteri	Alepocephaliformes	Alepocephalidae	Herwigia	Herwigia_kreffti	Herwigia_kreffti	99.5	1	ACAAGATCAGTCACGTCAAACAACCGAACCCAAAGGTACAAACAAAGTGAACATGATCCTAAATGTCTTCGGTTGGGGCGACCGCGGGGGAAAAACAAGCCCCCACGTGGACTGGGGTTATCCCTAAAGCCAAGAAGCACATCTCAAAGCCTCAGAACATCTGACCATAAATGATCCGGCTAAAGCCGATCAACGAACCA	40	40	0	40	0	0	0	0	0	0	0	0	0	0	0	0	0	40	0	0	0	0	0	0	0	0	0	0	0	0	0	0	0	0	0	0	0	0
f3cd7346377bca0c347f96f5a9659339	Eukaryota	Chordata	Actinopteri	Alepocephaliformes	Alepocephalidae	Narcetes	Narcetes_stomias	Narcetes_sp.	96	0.82	ACAAGATCAACCACGTCAAACAACCAAGTCCAAAGGCACAAACAAAGTCAAACATGATCAACATGTCTTCGGTTGGGGCGACCGCGGGGGAAAAACAAGCCCCCACGTGGACTGGGATATACCTAAAACCAAGAAATACACTTCCAAGCCTCAGAATATCTGACCATAAATGATCCGGCTAAAGCCGATCAACGAACCA	161	0	161	0	161	0	0	0	0	0	0	0	0	0	0	0	0	0	0	0	0	0	0	0	0	0	0	0	0	0	0	0	0	0	0	0	0	0
1bd84fcf8f7bd4541ce283632d90b98d	Eukaryota	Chordata	Actinopteri	Alepocephaliformes	Alepocephalidae			Unidentified_Alepochephalidae	95	1	ACAAGGCCAACTACGTTAAACAACCAAACTCAAGGGTATAAACAAAGTATAAACATGTCCAACATGTCTTCGGTTGGGGCGACCGCGGGGGAAAAATAAGCCCCCACGTGGATTGGGTATTACTCCTAAAGCCAAGAGATACATCTCTAAACCTCAGAACATCTGACCATAAATGATCCGGCTAAAGCCGATCAACGAACCA	7295	7295	0	0	7295	0	0	0	0	0	0	0	0	0	0	7295	0	0	0	0	0	0	0	0	0	0	0	0	0	0	0	0	0	0	0	0	0	0
59049fea63ead5387ad1f2d31d38e454	Eukaryota	Chordata	Actinopteri	Anguilliformes	Congridae	Bathyuroconger		Bathyuroconger_sp.	97	0.9	TAAGGGTTAAACATGTTAAAAGTACTAAATTTTCAAACCTACTTGAATAATAAAAAGTCATAAACCAAATGTAAAATAACCCAAATGCCTTCGGTTGGGGCGACCATGGGGAAAAAAGAAACCCCCACATGGAATGGAGATATTCTCCTAAACCAAGAAAATCAATTCTAAGTAATAGAACATCTAACCAAAAATGACCCAGGAATAAATATCCTGATCAATGAACCA	355	0	355	0	355	0	0	0	0	0	0	0	0	0	0	0	0	0	0	0	0	0	0	0	0	0	0	0	0	0	0	0	0	0	0	0	0	0
efbf1c0af13e1016ff53d236e5d677a6	Eukaryota	Chordata	Actinopteri	Anguilliformes	Congridae	Conger	Conger_japonicus	Conger_sp.	99.5	0.93	ATATGTCAAATATGTAAAAAACCAAATTTTCCAAATAGGCCTAAAAAACGGGAAAAACAAGTATTAATGACTAAATGCCTTCGGTTGGGGCGACCACGGGGAAGAATAAAACCCCCACATGGAATGGGAAAAATAACCCTAAGACAAGAAAAACACTTCTAAGCAACAAAATTTTTGACCAATTTAACGACCCAGGGACACCATCCCTGAGCAATGAACCA	316	316	0	0	316	0	0	0	0	0	0	0	316	0	0	0	0	0	0	0	0	0	0	0	0	0	0	0	0	0	0	0	0	0	0	0	0	0
8c690e4cb7e7f8be73f180fe817fe525	Eukaryota	Chordata	Actinopteri	Anguilliformes	Congridae	Gnathophis	Gnathophis_bathytopos	Unidentified_Gnathophis	98.7	0.68	CAAGGACCAATCATGTTAAGAGACTACAAAACCAAAAAGAACAAAAAAGTCAACAAACCAAGTGCAACCTCGTCCAAGTGCCTTCGGTTGGGGCGACCACGGGGAAAAGAGAAACCCCCACATGGAATGGAAATTATTTCCTTAAACCAAGAAAAACAATTCTAAGCAACAGAACATCTGACCAATATATGACCCAGGAAAACAAATCCTGATCAATGAACCA	269	0	269	0	0	269	0	0	0	0	0	0	0	0	0	0	0	0	0	0	0	0	0	0	0	0	0	0	0	0	0	0	0	0	0	0	0	0
a5eb45ef76039015576665c3681df747	Eukaryota	Chordata	Actinopteri	Anguilliformes	Congridae	Gnathophis	Gnathophis_nystromi	Unidentified_Gnathophis	100	1	CAAGGACCAATCATGTTAAGAGACTACAAAACCAAAAAGAACAAAAAAGTCAACAAACCAAATGCAACCTCGTCCAAGTGCCTTCGGTTGGGGCGACCACGGGGAAAAAAGAAACCCCCACATGGAATGGAAATTATTTCCTTAAACCAAGAAAAACAATTCTAAGCAACAGAACATCTGACCAATATATGACCCAGGAAAACACATCCTGATCAATGAACCA	29963	20050	9913	20050	0	9913	0	0	0	0	0	0	0	0	0	0	0	0	20050	0	0	0	0	0	0	0	0	0	0	0	0	0	0	0	0	0	0	0
7e0b0edacef1b570ece9e5b89918fd3e	Eukaryota	Chordata	Actinopteri	Anguilliformes	Congridae	Gnathophis	Gnathophis_nystromi	Unidentified_Gnathophis	100	0.96	CAAGGACCAATCATGTTAAGAGACTACAAAACCAAAAAGAACAAAAAAGTCAACAAACCAAATGCAACCTCGTCCAAGTGCCTTCGGTTGGGGCGACCACGGGGAAAAAAGAAACCCCCACATGGAATGGAAATTATTTCCTTAAACCAAGAAAAACAATTCTAAGCAACAGAACATCTGACCAATATATGACCCAGGAAAACAGATCCTGATCAATGAACCA	462	0	462	0	0	462	0	0	0	0	0	0	0	0	0	0	0	0	0	0	0	0	0	0	0	0	0	0	0	0	0	0	0	0	0	0	0	0
f6a7f1774d959c2479a5c49aee8c76d8	Eukaryota	Chordata	Actinopteri	Anguilliformes	Congridae	Gnathophis	Gnathophis_nystromi	Unidentified_Gnathophis	99.6	0.94	CAAGGACCAATCATGTTAAGAGACTACAAAACCAAAAAGAACAAAAAAGTCAACAAACCAAATGCAACCTCGTCCAAGTGCCTTCGGTTGGGGCGACCACGGGGAAAAAAGAAACCCCCACATGGAATGGAAATTATTTCCTTAAACCAAGAAAAACAATTCTAAGCAACAGAACATTTGACCAATATATGACCCAGGAAAACACATCCTGATCAATGAACCA	1190	0	1190	0	0	1190	0	0	0	0	0	0	0	0	0	0	0	0	0	0	0	0	0	0	0	0	0	0	0	0	0	0	0	0	0	0	0	0
83f2c9f72e3f697c5db983fc4defb27b	Eukaryota	Chordata	Actinopteri	Anguilliformes	Congridae	Gnathophis		Unidentified_Gnathophis	99.5	0.91	CAAGGACCAATCATGTTAAGAGACTACAAAACCAAAAAGAACAAAAAAGTCAACAAACCAAATGCAACCTCGTCCAAGTGCCTTCGGTTGGGGCGACCACGGGGAAAAAAGAAACCCCCACATGGAATGGAAATTATTTCCTTAAACCAAGAAAAACAATTCTAAGCAACAGAACATCTGACCAATATATGACCCAGGGAAACACATCCTGATCAATGAACCA	618	618	0	618	0	0	0	0	0	0	0	0	0	0	0	0	0	0	618	0	0	0	0	0	0	0	0	0	0	0	0	0	0	0	0	0	0	0
a2ab1851ca5c4f6edfeeb662c5a3832d	Eukaryota	Chordata	Actinopteri	Anguilliformes	Muraenidae	Gymnothorax	Gymnothorax_mucifer	Gymnothorax_mucifer	100	1	AAATGATCATGTACACCAAACCCTCTCTTCAATTAAAGCCTGGGGAAACAAACGCTAATGATCAGTATGCCTTCGGTTGGGGCGACCGTGGAGGAGAGAAAAGCCTCCATGTAGAACGGGAAAACCCTTAAACTAAGACAAACAAGTCTAAGTATCAGAAATTCTGACTAAATATGACCCAGGCCTAGCCTGATCAACGAACCT	3554	0	3554	0	0	3554	0	0	0	0	0	0	0	0	0	0	0	0	0	0	0	0	0	0	0	0	0	0	0	0	0	0	0	0	0	0	0	0
ad3b75d2853069107b9f606995363ffa	Eukaryota	Chordata	Actinopteri	Anguilliformes	Muraenidae	Gymnothorax	Gymnothorax_mucifer	Gymnothorax_mucifer	99.5	0.99	AAATGATCATGTACACCAAACCCTCTCTTCAATTAAAGCCTGGGGAAACAAACGCTAATGATCAGTATGCCTTCGGTTGGGGCGACCGTGGAGGAGAGAAAAGCCTCCATGTAGAACGGGAAAACCCTTAAACCAAGACAAACAAGTCTAAGTATCAGAAATTCTGACTAAATATGACCCAGGCCTAGCCTGATCAACGAACCT	93	0	93	0	0	93	0	0	0	0	0	0	0	0	0	0	0	0	0	0	0	0	0	0	0	0	0	0	0	0	0	0	0	0	0	0	0	0
cfb3abe781e7ca9fc972b61c93a7820c	Eukaryota	Chordata	Actinopteri	Anguilliformes	Muraenidae	Gymnothorax	Gymnothorax_pseudothyrsoideus	Gymnothorax_pseudothyrsoideus	100	1	GAATGACCAAGTCAAAAAAATCCTGATCTAGACCAGATCCAGAAGAAGAAAACACCAGTGGTCAATACGCCTTCGGTTGGGGCGACCATGGAGGAAAGAAAAGCCTCCATGTGGAACGGGAAAACCCCTTAACTAAGAAAAACTCCTCTAAGTATCAAAAATTTTGACCAAAAGTGACCCAGGCCAAGCCTGATCAACGGACCA	491	0	491	0	0	491	0	0	0	0	0	0	0	0	0	0	0	0	0	0	0	0	0	0	0	0	0	0	0	0	0	0	0	0	0	0	0	0
4482a8530f3f2f89aeae5ca95acc3561	Eukaryota	Chordata	Actinopteri	Anguilliformes	Serrivomeridae	Serrivomer	Serrivomer_sector	Unidentified_Serrivomer	98.2	0.95	AAAAGGCCACACATGTAAAGACCAAAAATAACCAAAAGGATATAATATCGACAAAACCCAATGTAAATTGGTCCAAATGTCTTCGGTTGGGGCGACCATGGGGGAAAACAAAGCCCCCACGAGGAATAGGGATAACCCCCTAAGCTAAGAGGAACACTTCTAAGCAACAGAAAATCTGACCATTATGACCCAGGTTATAAAACCTGATCAACGAACCA	311	311	0	0	0	311	0	0	0	0	0	0	0	0	0	0	0	0	0	311	0	0	0	0	0	0	0	0	0	0	0	0	0	0	0	0	0	0
d864e3f83eea41691a38e699ec510f3f	Eukaryota	Chordata	Actinopteri	Anguilliformes	Serrivomeridae	Serrivomer	Serrivomer_sector	Unidentified_Serrivomer	97.7	0.9	AAAAGGCCACACATGTAAAGACCAAAAATAACCAAAAGGATATAATATCGACAAAACCCAATGTAACTTGGTCCAAATGTCTTCGGTTGGGGCGACCATGGGGGAAAAAAAAGCCCCCACGAGGAATAGGGATAACCCCCTAAGCTAAGAGGAACACTTCTAAGCAGCAGAAAATCTGACCATTATGATCCAGGTTATTAAACCTGATCAACGAACCA	3104	3104	0	3104	0	0	0	0	0	3104	0	0	0	0	0	0	0	0	0	0	0	0	0	0	0	0	0	0	0	0	0	0	0	0	0	0	0	0
2ee6027a5e6f48352d15856d4d93b67b	Eukaryota	Chordata	Actinopteri	Anguilliformes	Synaphobranchidae	Dysomma	Dysomma_anguillare	Unidentified_Synaphobranchidae	92.7	0.67	AAAAGTCACACATGTACAGAAGCCCAAAAACCAACAAACAATAGGCCCAACCCAAACCCAATGTAAAATGACTTAAATGCCTTCGGTTGGGGCGACCATGGAGGAAAATAAAGCCTCCACATGGAATAGGGGTAACCCCTAAACCAAGAGAGACAACTCTAAGTAACAGAACATCTGACCAAAAATGACCCAGGGCCCAGCCCTGATCAATGAACCA	2463	0	2463	2463	0	0	0	0	0	0	0	0	0	0	0	0	0	0	0	0	0	0	0	0	0	0	0	0	0	0	0	0	0	0	0	0	0	0
300dc44c841941e53b150c3074c5a06c	Eukaryota	Chordata	Actinopteri	Anguilliformes	Synaphobranchidae	Simenchelys	Simenchelys_parasitica	Unidentified_Synaphobranchidae	93.3	0.71	AAAAGTCACACATGTACAGAAGCCCGAGATAATTAACAAAATATAAAGGGCCAACCTAAACTAAATGTAAAATGACTTGAATGCCTTCGGTTGGGGCGACCATGGAGGAAAATAAAGCCTCCACATGGAATGGGGAAACACCCCCTAAACCAAGAAAGACATTTCTAAGTAACAGAACATCTGACCAAAAATGACCCAGGACCATGTCCTGATCAATGAACCA	87	0	87	87	0	0	0	0	0	0	0	0	0	0	0	0	0	0	0	0	0	0	0	0	0	0	0	0	0	0	0	0	0	0	0	0	0	0
c2272da23f77e02523a42c42e394b58a	Eukaryota	Chordata	Actinopteri	Anguilliformes	Synaphobranchidae	Simenchelys	Simenchelys_parasitica	Unidentified_Synaphobranchidae	92.8	0.71	AAAAGTCACACATGTACAGAAGCCTGAGATAATTAACAAAATATAAAGGGCCAACCTAAACTAAATGTAAAATGACTTGAATGCCTTCGGTTGGGGCGACCATGGAGGAAAATAAAGCCTCCACATGGAATGGGGAAACACCCCCTAAACCAAGAAAGACATTTCTAAGTAACAGAACATCTGACCAAAAATGACCCAGGACCATGTCCTGATCAATGAACCA	733	196	537	537	196	0	0	0	0	0	0	0	196	0	0	0	0	0	0	0	0	0	0	0	0	0	0	0	0	0	0	0	0	0	0	0	0	0
dd7c3e09c9ed0f88d01870dbf261949e	Eukaryota	Chordata	Actinopteri	Anguilliformes	Synaphobranchidae	Synaphobranchus	Synaphobranchus_affinis	Synaphobranchus_affinis	99.5	1	GAAAGTCAAACATGTACAAGGACCCGAAGCATTGATAAATAATAAAAGGCCTAAACCTAACCAAATGTAAAATGACTTATATGCCTTCGGTTGGGGCGACCATGGAGGAAAACAAAGCCTCCACATGGAATGGGGGTATCCCCTAAACCAAGAAAGACAATTCTAAGTAACAGAACATCTGACCAAAAATGACCCAGGACCTAGTCCTGATCAATGAACCA	3490	0	3490	1671	0	1819	0	0	0	0	0	0	0	0	0	0	0	0	0	0	0	0	0	0	0	0	0	0	0	0	0	0	0	0	0	0	0	0
32958e3ca19eaea8ff3c508d2fefd103	Eukaryota	Chordata	Actinopteri	Anguilliformes	Synaphobranchidae	Synaphobranchus	Synaphobranchus_affinis	Synaphobranchus_affinis	99.1	1	GAAAGTCAAACATGTACAAGGACCCGAAACATTGACAAATAATAAAAGGCCTAAACCTAACCAAATGTAAAATGACTTATATGCCTTCGGTTGGGGCGACCATGGAGGAAAACAAAGCCTCCACATGGAATGGGGATATCCCCTAAACCAAGAAAGACAATTCTAAGTAACAGAACATCTGACCAAAAATGACCCAGGACCTAGTCCTGATCAATGAACCA	14864	8024	6840	0	14864	0	0	0	0	0	0	0	7987	0	0	37	0	0	0	0	0	0	0	0	0	0	0	0	0	0	0	0	0	0	0	5804	1036	0
cdb8cfaccc646e1944dcc9b61f2a7301	Eukaryota	Chordata	Actinopteri	Anguilliformes	Synaphobranchidae	Synaphobranchus	Synaphobranchus_affinis	Synaphobranchus_affinis	99.1	1	GAAAGTCAAACATGTACAAGGGCCCGAAGCATTGATAAATAATAAAAGGCCTAAACCTAACCAAATGTAAAATGACTTATATGCCTTCGGTTGGGGCGACCATGGAGGAAAACAAAGCCTCCACATGGAATGGGGGTATCCCCTAAACCAAGAAAGACAATTCTAAGTAACAGAACATCTGACCAAAAATGACCCAGGACCTAGTCCTGATCAATGAACCA	173	0	173	0	0	173	0	0	0	0	0	0	0	0	0	0	0	0	0	0	0	0	0	0	0	0	0	0	0	0	0	0	0	0	0	0	0	0
2bc5261578f1dbbf66ce4bce6e14170f	Eukaryota	Chordata	Actinopteri	Anguilliformes	Synaphobranchidae	Synaphobranchus	Synaphobranchus_affinis	Synaphobranchus_affinis	98.6	1	GAAAGTCAAACATGTACAAGGACCCGAAACATTGACAAATAATAAAAGGCCTAAACCTAACCAAATGTAAAATGACTTATATGCCTTCGGTTGGGGCGACCATGGAGGAAGACAAAGCCTCCACATGGAATGGGGATATCCCCTAAACCAAGAAAGACAATTCTAAGTAACAGAACATCTGACCAAAAATGACCCAGGACCTAGTCCTGATCAATGAACCA	3062	0	3062	0	3062	0	0	0	0	0	0	0	0	0	0	0	0	0	0	0	0	0	0	0	0	0	0	0	0	0	0	0	0	0	0	3062	0	0
49d0d1d665f106857d0d9b661db1511f	Eukaryota	Chordata	Actinopteri	Anguilliformes	Synaphobranchidae	Synaphobranchus	Synaphobranchus_affinis	Synaphobranchus_affinis	98.6	1	GAAAGTCAAACATGTACAAGGACCCGAAACATTGACAAATAATAAAAGGCCTAAACCTAACCAAATGTAAAATGACTTATATGCCTTCGGTTGGGGCGACCATGGAGGAAAACAAAGCCTCCACATGGAATGGGGATATCCACTAAACCAAGAAAGACAATTCTAAGTAACAGAACATCTGACCAAAAATGACCCAGGACCTAGTCCTGATCAATGAACCA	136	136	0	0	136	0	0	0	0	0	0	0	136	0	0	0	0	0	0	0	0	0	0	0	0	0	0	0	0	0	0	0	0	0	0	0	0	0
65ba73a598d2972172431a8c544ec137	Eukaryota	Chordata	Actinopteri	Anguilliformes	Synaphobranchidae	Synaphobranchus	Synaphobranchus_affinis	Synaphobranchus_affinis	98.6	1	GAAAGTCAAACATGTACAAGGACCCGAAACATTGACAAATAATAAAAGGCCTAAACCTAACCAAATGTAAAATGACTTATATGCCTTCGGTTGGGGCGACCATGGAGGAAAACAAAGCCTCCACATGGAATGGGGATATCCCCTAAACCAAGAAAGACAATTCTAAGTAACAGAACATCTAACCAAAAATGACCCAGGACCTAGTCCTGATCAATGAACCA	149	149	0	0	149	0	0	0	0	0	0	0	149	0	0	0	0	0	0	0	0	0	0	0	0	0	0	0	0	0	0	0	0	0	0	0	0	0
6d29fdce65e2567a73eb73b29f88a399	Eukaryota	Chordata	Actinopteri	Anguilliformes	Synaphobranchidae	Synaphobranchus	Synaphobranchus_affinis	Synaphobranchus_affinis	98.6	1	GAAAGTCAAACATGTACAAGGACCCGAAACATTGACAAATAATAAAAGGCCTAAACCTAACCAAATGTAAAATGACTTATATGCCTTCGGTTGGGGCGACCATGGAGGAAAACAAAGCCTCCACATGGAATGGGGATATCCCCTAAACCAAGAAAGACAATTCTAAGTAACAGAACATCTGACCAAAAATGACCCAGGACCTATTCCTGATCAATGAACCA	1233	0	1233	0	1233	0	0	0	0	0	0	0	0	0	0	0	0	0	0	0	0	0	0	0	0	0	0	0	0	0	0	0	0	0	0	1233	0	0
e06c77378bfd15b23234d66aa9d5f166	Eukaryota	Chordata	Actinopteri	Anguilliformes	Synaphobranchidae	Synaphobranchus	Synaphobranchus_affinis	Synaphobranchus_affinis	98.6	1	GAAAGTCAAACATGTACAAGGACCCGAAACATTGACAAATAATAAAAGGCCTAAACCTAACCAAATGTAAAATGACTTATATGCCTTCGGTTGGGGCGACCATGGAGGAAAACAAAGCCTCCACATGGAATGGGGATATCCCCTAAACCAAGAAAGACAATTCTAAGTAACAGAACACCTGACCAAAAATGACCCAGGACCTAGTCCTGATCAATGAACCA	181	0	181	0	181	0	0	0	0	0	0	0	0	0	0	0	0	0	0	0	0	0	0	0	0	0	0	0	0	0	0	0	0	0	0	181	0	0
747878c21ab2bb9bfd8bd5c322d90f42	Eukaryota	Chordata	Actinopteri	Argentiniformes	Bathylagidae	Leuroglossus		Unidentified_Argentiniformes	89.7	0.67	AAAAGGCAGATTACGTTAAAACCCTTGAGTAACCAAGACTAAACATAATAATATCTCGCCAACGTGTCTTCGGTTGGGGCGACCGCGGGGGAAAACCAAGCCCCCATGTGGACTGGAAGAACCTCTTCCACAGCTAAGAGCCACAACTCTAAGCAACAGAATTTCTGACCAAAACGATCCGGCTAACCGCCGATTAACGGACCA	271	271	0	271	0	0	0	0	0	271	0	0	0	0	0	0	0	0	0	0	0	0	0	0	0	0	0	0	0	0	0	0	0	0	0	0	0	0
7c6466bd29758e1df3e45589b67981fd	Eukaryota	Chordata	Actinopteri	Argentiniformes	Bathylagidae	Leuroglossus		Unidentified_Argentiniformes	89.7	0.76	AAAAGGCAGATTACGTTAAAACCCTTGAGTAACCAAGACTAAACATAATAATATCTCGCCAACATGTCTTCGGTTGGGGCGACCGCGGGGGAAAACCAAGCCCCCATGTGGACTGGAAGAACCTCTTCCACAGCTAGGAGCCACAACTCTAAGCAACAGAATTTCTGACCAAAACGATCCGGCTAACCGCCGATTAACGGACCA	1703	1703	0	1703	0	0	0	0	0	1703	0	0	0	0	0	0	0	0	0	0	0	0	0	0	0	0	0	0	0	0	0	0	0	0	0	0	0	0
254681e892fa36eb21e745147931792d	Eukaryota	Chordata	Actinopteri	Argentiniformes				Unidentified_Argentiniformes	86.3	1	AAAAGACAGACCACATCTAACCCCCCCCTCCTAAGGGGCTAAGCATAGTGCCCCCTGATCTTAATGTCTTTGGTTGGGGCGACCGCGGAGGAAAATTAAGCCTCCCTGTGGACTGGGAAAACCTTTTCCTAGAGCCAAGAGCTACAGCTCTAAACAACAGAACTTCTGACCAAAAATGATCCGGTATATGCCGATCAGCGGACCA	301	301	0	0	301	0	0	0	0	0	0	0	0	301	0	0	0	0	0	0	0	0	0	0	0	0	0	0	0	0	0	0	0	0	0	0	0	0
9e1f06051d1efc4ef5108958742b5c31	Eukaryota	Chordata	Actinopteri	Aulopiformes	Bathysauridae	Bathysaurus	Bathysaurus_ferox	Bathysaurus_ferox	100	1	AATTAGACGCCCCATATAAAACAACATAATACCAAACTTATGTCTGAATATATAATGGAAGATACCGTTTTCATGTCTTTGGTTGGGGCGACCACGGGGAAAAGAAAAACCCCCGCGAGGACCGAGGGACCTTCCCTTAAATCCAAGAGCGACAGCTCAAAGAATCAGAACCTCTGACCTTAATGATCCGGCTTATTGAGCCGATCAACGAACCG	2082	286	1796	0	2082	0	0	0	0	0	0	0	286	0	0	0	0	0	0	0	0	0	0	0	0	0	0	0	0	0	0	0	0	0	0	0	0	0
dd8cb7761f1383cbabde248acef22334	Eukaryota	Chordata	Actinopteri	Aulopiformes	Chlorophthalmidae	Chlorophthalmus	Chlorophthalmus_sp._NI51	Unidentified_Chlorophthalmus	95.8	0.93	GATTAAACGGCTCATTTTGAACAGACTTGCACCACAAGCAAGCTGACCCCAGTGGCTAAGCACCATTTAACGTCTTTGGTTGGGGCGACCGTGGGGAAAAGAAAAACCCCCATGAGGACCGGGGTCCCACCCCCCCTAGCCGAGAGCCTACCACTCAAAGCATCAGAATCTCTGACCCTAATGATCCGGCCGACAGGCCGATCAACGAACCG	35	0	35	0	35	0	0	0	0	0	0	0	0	0	0	0	0	0	0	0	0	0	0	0	0	0	0	0	0	0	0	0	0	0	0	0	0	0
cd4f188caac764d7b05d0c9baab9b4af	Eukaryota	Chordata	Actinopteri	Aulopiformes	Chlorophthalmidae	Chlorophthalmus	Chlorophthalmus_sp._NI51	Unidentified_Chlorophthalmus	95.3	0.93	GATTAAACGGCTCATTTTGAACAGACTTGCACCACAAGCAAGCTGACCCCAGTGGCTAAGCACCATTTAACGTCTTTGGTTGGGGCGACCGTGGGGAAAAGAAAAACCCCCATGAGGACCGGGGTCCCACCCCCCTAGCCGAGAGCCTACCACTCAAAGCATCAGAATCTCTGACCCTAATGATCCGGCCGACAGGCCGATCAACGAACCG	8003	5069	2934	7844	54	105	0	0	0	0	0	0	0	0	0	0	0	0	4964	105	0	0	0	0	0	0	0	0	0	0	0	0	0	0	0	0	0	0
01bb2f3e486028dd6d1276288853d1ee	Eukaryota	Chordata	Actinopteri	Aulopiformes	Chlorophthalmidae	Chlorophthalmus	Chlorophthalmus_sp._NI51	Unidentified_Chlorophthalmus	94.8	0.83	GATTAAACGGCTCATTTTGAACAGACTTGCACCACAAGCAAGCTGACCCCAGTGGCTAAGCACCATTTAACGTCTTTGGTTGGGGCGACCGTGGGGAAAAGAAAAACCCCCATAAGGACCGGGGTCCCACCCCCCTAGCCGAGAGCCTACCACTCAAAGCATCAGAATCTCTGACCCTAATGATCCGGCCGACAGGCCGATCAACGAACCG	160	160	0	160	0	0	0	0	0	0	0	0	0	0	0	0	0	0	160	0	0	0	0	0	0	0	0	0	0	0	0	0	0	0	0	0	0	0
d580d3a0f8e582473dafafcd882d315a	Eukaryota	Chordata	Actinopteri	Aulopiformes	Chlorophthalmidae	Chlorophthalmus	Chlorophthalmus_sp._NI51	Unidentified_Chlorophthalmidae	94.8	0.84	GATTAAACGGCTCATTTTGAACAGACTTGCACCACAAGCAAGCTAACCCCAGTGGCTAAGCACCATTTAACGTCTTTGGTTGGGGCGACCGTGGGGAAAAGAAAAACCCCCATGAGGACCGGGGTCCCACCCCCCTAGCCGAGAGCCTACCACTCAAAGCATCAGAATCTCTGACCCTAATGATCCGGCCGACAGGCCGATCAACGAACCG	346	346	0	346	0	0	0	0	0	0	0	0	0	0	0	0	0	0	346	0	0	0	0	0	0	0	0	0	0	0	0	0	0	0	0	0	0	0
71658504ce914628eee19b273f53d70c	Eukaryota	Chordata	Actinopteri	Aulopiformes	Ipnopidae	Bathypterois	Bathypterois_dubius	Unidentified_Ipnopidae	89	0.97	ACACGATCGGCCCGTACAAAAACCTTGAATCAACCCAAGGCCGACCCACGGCGGCACCCGTTTCGTGTCTTTGGTTGGGGCGACCGCGGGGTAAAGAAAAACCCCCATGAGGATCGGAGGGCACTCCCTCCCAAGCCAAGAGTAACCCCTCTAAGCACCAGAATCTCTGACTTAAATGATCCGGCATAACAGCCGATCAACGAACCG	3331	0	3331	0	0	3331	0	0	0	0	0	0	0	0	0	0	0	0	0	0	0	0	0	0	0	0	0	0	0	0	0	0	0	0	0	0	0	0
0578207f87f8ce636b07ab0abc84a334	Eukaryota	Chordata	Actinopteri	Aulopiformes	Paralepididae	Lestrolepis	Lestrolepis_japonica	Unidentified_Paralepididae	92.4	0.51	GACTAACGGCCCACCTAGGACAACCCGAAATACCCGAGCACCCTCCTTTTGGTGTCAACCCCGTTTTATGTTTTTGGTTGGGGCGACCGTGGGGAAAAGAAAATCCCCCATGAGGACTTGTAAGCCAATCCTTTAATAACTAAGAGAAACCACTCAAAGCAACAGAATCTCTGACCCTAAAGATCCGGCCCACCGGCCGATCAACGGACCA	128	128	0	0	0	128	0	0	0	0	0	0	0	0	0	0	0	0	0	0	0	0	128	0	0	0	0	0	0	0	0	0	0	0	0	0	0	0
358ae9573ec47748523fb8f7e8d53909	Eukaryota	Chordata	Actinopteri	Aulopiformes	Paralepididae	Lestrolepis	Lestrolepis_japonica	Unidentified_Paralepididae	92	0.54	GACTAACGGCCCACCTAGGACAACCCGAAATACCCGAGCACCCTCCTTTTGGTGTCACCCCGTTTTATGTTTTTGGTTGGGGCGACCGTGGGGAAAAGAAAATCCCCCATGAGGACTTGTAAGCCAATCCTTTAATAACTAAGAGAAACCACTCAAAGCAACAGAATCTCTGACCCTAAAGATCCGGCCCACCGGCCGATCAACGGACCA	65	0	65	0	65	0	0	0	0	0	0	0	0	0	0	0	0	0	0	0	0	0	0	0	0	0	0	0	0	0	0	0	0	0	0	0	0	0
9307b2b918e1478447ecbcedf14ab1dd	Eukaryota	Chordata	Actinopteri	Aulopiformes	Paralepididae	Lestrolepis	Lestrolepis_japonica	Unidentified_Paralepididae	91.9	0.65	GACTAACGGCCCACCTAAGACAACTCAAAATAACCGAACATCCTCCTTTTGGTGCTGCCCCGTTTTATGTTTTTGGTTGGGGCGACCGTGGGGAAAAGAAAATCCCCCATGAGGACTGTAAGCCACTCCTTTAATAACCAAGAGACACCACTCAAAGCAACAGAATCTCTGACCCTAAAGATCCGGCCCACCCGCCGATCAACGAACCA	2163	2163	0	2163	0	0	0	0	0	0	0	0	0	0	0	0	0	2163	0	0	0	0	0	0	0	0	0	0	0	0	0	0	0	0	0	0	0	0
5aa95dd7f46f6665dc36bdf82386adc0	Eukaryota	Chordata	Actinopteri	Aulopiformes	Synodontidae	Saurida	Saurida_wanieso	Saurida_wanieso	98	0.91	ATCAAGCAGCCCACAAAAAACAATCTACACCAATGGCTTCGAACAACGTGGAATCCTGCCGAACTGTCTTCGGTTGGGGCGACCGTGGGATACAGAAAACCTCCCATGAGGACCGGGAAAAACTTCCCAAAACCAAGGGCTACCGCCCTAAGCAACAGAAACTCTGACCTTAATGATCCGGCCCATTGGCCGATCAACGGACCG	2325	533	1792	0	2325	0	0	0	0	0	0	0	0	0	0	0	533	0	0	0	0	0	0	0	0	0	0	0	0	0	0	0	0	0	0	0	0	0
920fb2ee933ade5fb33b29d9e6ebad21	Eukaryota	Chordata	Actinopteri	Aulopiformes	Synodontidae	Saurida	Saurida_wanieso	Saurida_wanieso	97.5	0.88	ATCAAGCAGCCCACAAAAAACAATCTACACCAATGGCTTCGAACAACGTGGAATCCTGCCGAACTGTCTTCGGTTGGGGCGACCGTGGGATACAGAAAACCTCCCATGAGGACCGGGAAAAACTTCCCAAAACCAAGGGCTACCGCCCTAAGCAACAGAAACTCTGACCTTAATGGTCCGGCCCATTGGCCGATCAACGGACCG	60	60	0	0	60	0	0	0	0	0	0	0	0	0	0	0	60	0	0	0	0	0	0	0	0	0	0	0	0	0	0	0	0	0	0	0	0	0
773962ca00a064413a7c836d2246a823	Eukaryota	Chordata	Actinopteri	Aulopiformes	Synodontidae	Saurida	Saurida_wanieso	Unidentified_Synodontidae	94.1	0.89	ATCAAGCAGCCCACAGAAAACGACCCACACCAAGGGCTTAGAACAACGTGGAACCCTGCTGAACTGTCTTCGGTTGGGGCGACCGTGGGATACAAAAAACCTCCCATGAGGACCGGGAAAAACTTCCCAGAACCAAGGGCTACCGCCCTAAGCAGCAGAAACTCTGACCTTTGTGATCCGGCCTATGGCCGATCAACGAACCG	142	142	0	0	0	142	0	0	0	0	0	0	0	0	0	0	0	0	0	142	0	0	0	0	0	0	0	0	0	0	0	0	0	0	0	0	0	0
8050d87b65cb5266cbca64d79d459dcc	Eukaryota	Chordata	Actinopteri	Aulopiformes	Synodontidae	Saurida	Saurida_wanieso	Unidentified_Synodontidae	94.1	0.73	ATCAAGCAGCCCACAGAAAACAACCCACACCAAGGGCTTAGAACAACGTGGAACCCTGCTGAACTGTCTTCGGTTGGGGCGACCGTGGGATACAGAAAACCTCCCATGAGGACCGGGAAAAACTTCCCAGAACCAAGGGCTACCGCCCTAAGCAGCAGAAACTCTGACCTTTGTGATCCGGCCTATGGCCGATCAACGAACCG	230	0	230	0	0	230	0	0	0	0	0	0	0	0	0	0	0	0	0	0	0	0	0	0	0	0	0	0	0	0	0	0	0	0	0	0	0	0
d3e049b2afb3147fdd0f2da7452feb36	Eukaryota	Chordata	Actinopteri	Aulopiformes	Synodontidae	Saurida	Saurida_wanieso	Unidentified_Synodontidae	94.1	0.8	ATCAAGCAGCCCACAGAAAACGACCCACACCAATGGCTTAGAACAACGTGGAACCCTGCTGAACTGTCTTCGGTTGGGGCGACCGTGGGATACAGAAAACCTCCCATGAGGACCGGGAAAAACTTCCCAGAACCAAGGGCTACCGCCCTAAGCAGCAGAAACTCTGACCTTTGTGATCCGGCCTATGGCCGATCAACGAACCG	915	0	915	0	0	915	0	0	0	0	0	0	0	0	0	0	0	0	0	0	0	0	0	0	0	0	0	0	0	0	0	0	0	0	0	0	0	0
37a0659423dc28f416e77e99ccf72ab2	Eukaryota	Chordata	Actinopteri	Aulopiformes	Synodontidae	Saurida	Saurida_wanieso	Unidentified_Synodontidae	93.6	0.81	ATCAAGCAGCCCACAGAAAACGACCCACACCAAGGGCTTAGAACAACGTGGAACCCTGCTGAACTGTCTTCGGTTGGGGCGACCGTGGGATACAGAAAACCTCCCATGAGGACCGGGAAAAACTTCCCAGAACCAAGGGCTACCGCCCTAAGCAGCAGAAACTCTGACCTTTGTGATCCGGCCTATGGCCGATCAACGAACCG	327149	48114	279035	6857	0	320292	0	0	0	0	0	0	0	0	0	0	0	0	0	0	1067	0	585	509	45953	0	0	0	0	0	0	0	0	0	0	0	0	0
ceaf10dcc58f71c274e09e3f8691b3e1	Eukaryota	Chordata	Actinopteri	Aulopiformes	Synodontidae	Saurida	Saurida_wanieso	Unidentified_Synodontidae	93.6	0.84	ATCAAGCAGCCCACAGAAAACGACCCACACCAAGGGCTTAGAACAACGTGGAACCCTGCTGAACTGTCTTCGGTTGGGGCGACCGTGGGATACAGGAAACCTCCCATGAGGACCGGGAAAAACTTCCCAGAACCAAGGGCTACCGCCCTAAGCAGCAGAAACTCTGACCTTTGTGATCCGGCCTATGGCCGATCAACGGACCG	57	0	57	0	0	57	0	0	0	0	0	0	0	0	0	0	0	0	0	0	0	0	0	0	0	0	0	0	0	0	0	0	0	0	0	0	0	0
14de3d7c8d9c3a5a5887d9c86d2dbf3c	Eukaryota	Chordata	Actinopteri	Aulopiformes	Synodontidae	Saurida	Saurida_wanieso	Unidentified_Synodontidae	93.1	0.79	ATCAAGCAGCCCACAGAAAACGACCCACACAAAGGGCTTAGAACAACGTGGAACCCTGCTGAACTGTCTTCGGTTGGGGCGACCGTGGGATACAGAAAACCTCCCATGAGGACCGGGAAAAACTTCCCAGAACCAAGGGCTACCGCCCTAAGCAGCAGAAACTCTGACCTTTGTGATCCGGCCTATGGCCGATCAACGAACCG	61	0	61	0	0	61	0	0	0	0	0	0	0	0	0	0	0	0	0	0	0	0	0	0	0	0	0	0	0	0	0	0	0	0	0	0	0	0
189ca7f4b6e8a7b4728cb78cf08e8d54	Eukaryota	Chordata	Actinopteri	Aulopiformes	Synodontidae	Saurida	Saurida_wanieso	Unidentified_Synodontidae	93.1	0.71	ATCAAGCAGCCCACAGAAAACGACCCACACCAAGGGCTTAGAACAACGTGGAACCCTGCTGAACTGTCTTCGGTTGGGGCGACCGTGGGATACAGAAAACCTCCCATGAGGACCGGGAAAAACTTCCCAGAACCAAGGGCTACCGCCCTAAGCAGCAGAAACTCTGACTTTTGTGATCCGGCCTATGGCCGATCAACGAACCG	414	0	414	0	0	414	0	0	0	0	0	0	0	0	0	0	0	0	0	0	0	0	0	0	0	0	0	0	0	0	0	0	0	0	0	0	0	0
33ba5ebe2aa58ef6d2a377849c6fcf4a	Eukaryota	Chordata	Actinopteri	Aulopiformes	Synodontidae	Saurida	Saurida_wanieso	Unidentified_Synodontidae	93.1	0.88	ATCAAGCAGCCCACAGAAAACGACCCACACCAAGGGCTTAGAACAACGTGGAACCCTGCTGAACTGTCTTCGGTTGGGGCGACCGTGGGATACGGAAAACCTCCCATGAGGACCGGGAAAAACTTCCCAGAACCAAGGGCTACCGCCCTAAGCAGCAGAAACTCTGACCTTTGTGATCCGGCCTATGGCCGATCAACGAACCG	1133	0	1133	0	0	1133	0	0	0	0	0	0	0	0	0	0	0	0	0	0	0	0	0	0	0	0	0	0	0	0	0	0	0	0	0	0	0	0
35051da420e3aa1f6e55d4a39721d633	Eukaryota	Chordata	Actinopteri	Aulopiformes	Synodontidae	Saurida	Saurida_wanieso	Unidentified_Synodontidae	93.1	0.72	ATCAAGCAGCCCACAGAAAACGACCCCCACCAAGGGCTTAGAACAACGTGGAACCCTGCTGAACTGTCTTCGGTTGGGGCGACCGTGGGATACAGAAAACCTCCCATGAGGACCGGGAAAAACTTCCCAGAACCAAGGGCTACCGCCCTAAGCAGCAGAAACTCTGACCTTTGTGATCCGGCCTATGGCCGATCAACGAACCG	120	0	120	0	0	120	0	0	0	0	0	0	0	0	0	0	0	0	0	0	0	0	0	0	0	0	0	0	0	0	0	0	0	0	0	0	0	0
3886141a063aeba91a184a08f82cee26	Eukaryota	Chordata	Actinopteri	Aulopiformes	Synodontidae	Saurida	Saurida_wanieso	Unidentified_Synodontidae	93.1	0.68	ATCAAGCAGCCCACAGAAAACGACCCACACCAAGGGTTTAGAACAACGTGGAACCCTGCTGAACTGTCTTCGGTTGGGGCGACCGTGGGATACAGAAAACCTCCCATGAGGACCGGGAAAAACTTCCCAGAACCAAGGGCTACCGCCCTAAGCAGCAGAAACTCTGACCTTTGTGATCCGGCCTATGGCCGATCAACGAACCG	896	0	896	0	0	896	0	0	0	0	0	0	0	0	0	0	0	0	0	0	0	0	0	0	0	0	0	0	0	0	0	0	0	0	0	0	0	0
3fcf766b564dec2ca51f2c5dff879fe9	Eukaryota	Chordata	Actinopteri	Aulopiformes	Synodontidae	Saurida	Saurida_wanieso	Unidentified_Synodontidae	93.1	0.79	ATCAAGCAGCCCACAGAAAACGACCCACACCAAGGGCTTAGAACAACGTGGAACCCTGCTGAACTGTCTTCGGTTGGGGCGACCGTGGGATACAGAAAACCTACCATGAGGACCGGGAAAAACTTCCCAGAACCAAGGGCTACCGCCCTAAGCAGCAGAAACTCTGACCTTTGTGATCCGGCCTATGGCCGATCAACGAACCG	431	0	431	0	0	431	0	0	0	0	0	0	0	0	0	0	0	0	0	0	0	0	0	0	0	0	0	0	0	0	0	0	0	0	0	0	0	0
4430ffc4393ae073197f0040bb85a116	Eukaryota	Chordata	Actinopteri	Aulopiformes	Synodontidae	Saurida	Saurida_wanieso	Unidentified_Synodontidae	93.1	0.7	ATCAAGCAGCCCACAGAGAACGACCCACACCAAGGGCTTAGAACAACGTGGAACCCTGCTGAACTGTCTTCGGTTGGGGCGACCGTGGGATACAGAAAACCTCCCATGAGGACCGGGAAAAACTTCCCAGAACCAAGGGCTACCGCCCTAAGCAGCAGAAACTCTGACCTTTGTGATCCGGCCTATGGCCGATCAACGAACCG	757	338	419	0	0	757	0	0	0	0	0	0	0	0	0	0	0	0	0	0	0	0	0	0	338	0	0	0	0	0	0	0	0	0	0	0	0	0
460d1e7b21920d0cd0ef9c6909580e5a	Eukaryota	Chordata	Actinopteri	Aulopiformes	Synodontidae	Saurida	Saurida_wanieso	Unidentified_Synodontidae	93.1	0.77	ATCAAGCAGCCCACAGAAAACGACCCACACCAAGGGCTTAGAACAACGTGGAACCCTGCTGAACTGTCTTCGGTTGGGGCGACCATGGGATACAGAAAACCTCCCATGAGGACCGGGAAAAACTTCCCAGAACCAAGGGCTACCGCCCTAAGCAGCAGAAACTCTGACCTTTGTGATCCGGCCTATGGCCGATCAACGAACCG	259	0	259	0	0	259	0	0	0	0	0	0	0	0	0	0	0	0	0	0	0	0	0	0	0	0	0	0	0	0	0	0	0	0	0	0	0	0
4763e5898c24bfd4bd1599fca50c176b	Eukaryota	Chordata	Actinopteri	Aulopiformes	Synodontidae	Saurida	Saurida_wanieso	Unidentified_Synodontidae	93.1	0.84	ATCAAGCAGCCCACAGAAAACGACCCACACCAAGGGCTTAGAACAACGTGGAACCCTGCTGAACTGTCTTCGGTTGGGGCGACCGTGGAATACAGAAAACCTCCCATGAGGACCGGGAAAAACTTCCCAGAACCAAGGGCTACCGCCCTAAGCAGCAGAAACTCTGACCTTTGTGATCCGGCCTATGGCCGATCAACGAACCG	258	0	258	0	0	258	0	0	0	0	0	0	0	0	0	0	0	0	0	0	0	0	0	0	0	0	0	0	0	0	0	0	0	0	0	0	0	0
483cff70b13f13069de169793bfb8ff6	Eukaryota	Chordata	Actinopteri	Aulopiformes	Synodontidae	Saurida	Saurida_wanieso	Unidentified_Synodontidae	93.1	0.83	ATCAAGCAGCCCACAGAAAACGACCCACACCAAGGGCTTAGAACAACGTGGAACCCTGCTGAACTGTCTTCGGTTGGGGCGACCGTGGGATACAGAAAGCCTCCCATGAGGACCGGGAAAAACTTCCCAGAACCAAGGGCTACCGCCCTAAGCAGCAGAAACTCTGACCTTTGTGATCCGGCCTATGGCCGATCAACGAACCG	427	0	427	0	0	427	0	0	0	0	0	0	0	0	0	0	0	0	0	0	0	0	0	0	0	0	0	0	0	0	0	0	0	0	0	0	0	0
51ff0ee2e690f1e80d9113f489a4adb1	Eukaryota	Chordata	Actinopteri	Aulopiformes	Synodontidae	Saurida	Saurida_wanieso	Unidentified_Synodontidae	93.1	0.8	ATCAAGCAGCCCACAGAAAACGACCCACACCAAGGGCTTAGAACAACGTGGAACCCTGCTGAACTGTCTTCGGTTGGGGCGACCGTGGGATACAGAAAACCTCCCATGAGGACCGGGAAAAACTTCCCAGAACCAAGGGCTACCGCCCTAAGCAGCAGAAACTCTAACCTTTATAATCCGGCCTATGGCCGATCAACGAACCG	341	0	341	0	0	341	0	0	0	0	0	0	0	0	0	0	0	0	0	0	0	0	0	0	0	0	0	0	0	0	0	0	0	0	0	0	0	0
56b2bb31b18338b422a91c007502d7b7	Eukaryota	Chordata	Actinopteri	Aulopiformes	Synodontidae	Saurida	Saurida_wanieso	Unidentified_Synodontidae	93.1	0.79	ATCAAGCAGCCCACAGAAAACGACCCACACCAAGGGCTTAGAACAACGTGGAACCCTGCTGAACTGTCTTCGGTTGGGGCGACCGTGGGATACAGAAAACCTCCCATGTGGACCGGGAAAAACTTCCCAGAACCAAGGGCTACCGCCCTAAGCAGCAGAAACTCTGACCTTTGTGATCCGGCCTATGGCCGATCAACGAACCG	234	0	234	0	0	234	0	0	0	0	0	0	0	0	0	0	0	0	0	0	0	0	0	0	0	0	0	0	0	0	0	0	0	0	0	0	0	0
60f8f961583cc8f34637a613087c976b	Eukaryota	Chordata	Actinopteri	Aulopiformes	Synodontidae	Saurida	Saurida_wanieso	Unidentified_Synodontidae	93.1	0.78	ATCAAGCAGCCCACAGAAAACGACCCACACCAAGGGCTTAGAACAACGTGGAACCCTGCTGAACTGTCTTCGGTTGGGGCGACCGTGGGATACAGAAAACCTCCCATGAGGGCCGGGAAAAACTTCCCAGAACCAAGGGCTACCGCCCTAAGCAGCAGAAACTCTGACCTTTGTGATCCGGCCTATGGCCGATCAACGAACCG	214	0	214	0	0	214	0	0	0	0	0	0	0	0	0	0	0	0	0	0	0	0	0	0	0	0	0	0	0	0	0	0	0	0	0	0	0	0
652b11ef866ac5b664c61e5ee15cd4f3	Eukaryota	Chordata	Actinopteri	Aulopiformes	Synodontidae	Saurida	Saurida_wanieso	Unidentified_Synodontidae	93.1	0.76	ATCAAGCAGCCCACAGAAAACGACCCACACCAAGGGCTTAGAACAACGTGGAACCCTGCTGAACTGTCCTCGGTTGGGGCGACCGTGGGATACAGAAAACCTCCCATGAGGACCGGGAAAAACTTCCCAGAACCAAGGGCTACCGCCCTAAGCAGCAGAAACTCTGACCTTTGTGATCCGGCCTATGGCCGATCAACGAACCG	326	326	0	0	0	326	0	0	0	0	0	0	0	0	0	0	0	0	0	0	0	0	0	0	326	0	0	0	0	0	0	0	0	0	0	0	0	0
8bd7091e76dfa5dea2e2b5f818977b52	Eukaryota	Chordata	Actinopteri	Aulopiformes	Synodontidae	Saurida	Saurida_wanieso	Unidentified_Synodontidae	93.1	0.79	ATCAAGCAGCCCACAGAAAACGACCCACACCAAGGGCTTAGAACAACGTGGAACCCTGCTGAACTGTCTTCGGTTGGGGCGACCGTGGGATACAGAAAACCTCCCATGAGGACCGGGAAAAACTTCCCAGGACCAAGGGCTACCGCCCTAAGCAGCAGAAACTCTGACCTTTGTGATCCGGCCTATGGCCGATCAACGAACCG	440	0	440	0	0	440	0	0	0	0	0	0	0	0	0	0	0	0	0	0	0	0	0	0	0	0	0	0	0	0	0	0	0	0	0	0	0	0
9577b4ecfbaf56f09962b04f4e482218	Eukaryota	Chordata	Actinopteri	Aulopiformes	Synodontidae	Saurida	Saurida_wanieso	Unidentified_Synodontidae	93.1	0.69	GTCAAGCAGCCCACAGAAAACGGCCCACACCAAGGGCTTAGAACAACGTGGAACCCTGCTGAACTGTCTTCGGTTGGGGCGACCGTGGGATACAGAAAACCTCCCATGAGGACCGGGAAAAACTTCCCAGAACCAAGGGCTACCGCCCTAAGCAGCAGAAACTCTGACCTTTGTGATCCGGCCTATGGCCGATCAACGAACCG	38	0	38	0	0	38	0	0	0	0	0	0	0	0	0	0	0	0	0	0	0	0	0	0	0	0	0	0	0	0	0	0	0	0	0	0	0	0
a1277aa176d79a8ec8f955b6f7cfdaf5	Eukaryota	Chordata	Actinopteri	Aulopiformes	Synodontidae	Saurida	Saurida_wanieso	Unidentified_Synodontidae	93.1	0.76	ATCAAGCAGCCCACAGAAAACGACCCACACCAAGGGCTTAGAACAACGTGGAACCCTGCTGAACTGTCTTCGGTTGGGGCGACCGTGGGATACAGAAAACCTCCCATGAGGACCGGGAAAAACTTCCCAGAACCAAGGGCTACCGCCCTAAGCAGCAGAAACTCCGACCTTTGTGATCCGGCCTATGGCCGATCAACGAACCG	523	0	523	0	0	523	0	0	0	0	0	0	0	0	0	0	0	0	0	0	0	0	0	0	0	0	0	0	0	0	0	0	0	0	0	0	0	0
c0fbba789644e8d805d1fa552083ffe7	Eukaryota	Chordata	Actinopteri	Aulopiformes	Synodontidae	Saurida	Saurida_wanieso	Unidentified_Synodontidae	93.1	0.82	ATCAAGCAGCCCACAGAAAACGACCCACACCAAGGGCTTAGAACAACGTGGAACCCTGCTGAACTGTCTTCGGTTGGGGCGACCGTGGGATACAGAAAACCTCCCATGAGGACCGGGAAAAACTTCCTAGAACCAAGGGCTACCGCCCTAAGCAGCAGAAACTCTGACCTTTGTGATCCGGCCTATGGCCGATCAACGAACCG	312	312	0	0	0	312	0	0	0	0	0	0	0	0	0	0	0	0	0	0	312	0	0	0	0	0	0	0	0	0	0	0	0	0	0	0	0	0
cae416d8834a42b065cbabdbf283bd73	Eukaryota	Chordata	Actinopteri	Aulopiformes	Synodontidae	Saurida	Saurida_wanieso	Unidentified_Synodontidae	93.1	0.76	ATCAAGCAGCCCACAGAAAACGACCCACACCAAGGGCTTAGAACAACGTGGAACCCTGCTGAACTGTCTTCGGTTGGGGCGACCGTGGGATACAGAAAACCTCCCATGAGGACCGGGAAAAACTTCCCAGGACCAAGGGCTACCGCCCTAAGCAGCAGAAACTCTGACCTTCGTGATCCGGCCTATGGCCGATCAACGAACCG	79	0	79	0	0	79	0	0	0	0	0	0	0	0	0	0	0	0	0	0	0	0	0	0	0	0	0	0	0	0	0	0	0	0	0	0	0	0
d278d05b19e7579e2db78583c4456f96	Eukaryota	Chordata	Actinopteri	Aulopiformes	Synodontidae	Saurida	Saurida_wanieso	Unidentified_Synodontidae	93.1	0.74	ATCAAGCAGCCCACAGAAAACGACCCACACCAAGGGCTTAGAACAACGTGGAACCCTGCTGAACTGTCTTCGGTTGGGGCGACCGTGGGATACAGAAAACCTCCCATGAGGACCGGGAAAAACTTCCCAGAACCAAGGGCTACCGCCCTAAGCAGCAGAAACTCTGACCTTTGTGATCAGGCCTATGGCCGATCAACGAACCG	255	0	255	0	0	255	0	0	0	0	0	0	0	0	0	0	0	0	0	0	0	0	0	0	0	0	0	0	0	0	0	0	0	0	0	0	0	0
e99eca8e2c39827eb9216dc8f097dad3	Eukaryota	Chordata	Actinopteri	Aulopiformes	Synodontidae	Saurida	Saurida_wanieso	Unidentified_Synodontidae	93.1	0.59	ATCAAGCAGCCCACAAAAAACGACCCACACCAAGGGCTTAGAACAACGTGGAACCCTGCTGAACTGTCTTCGGTTGGGGCGACCGTGGGATACAGAAAACCTCCCATGAGGACCGGGAAAAACTTCCCAGAACCAAGGGCTACCGCCCTAAGCAGCAGAAACTCTGACCTTTGTGATCCGGCCTATGGCCGATCAACGAACCG	1598	0	1598	0	0	1598	0	0	0	0	0	0	0	0	0	0	0	0	0	0	0	0	0	0	0	0	0	0	0	0	0	0	0	0	0	0	0	0
f14268dfbd0e5e88356db2557961ffaa	Eukaryota	Chordata	Actinopteri	Aulopiformes	Synodontidae	Saurida	Saurida_wanieso	Unidentified_Synodontidae	93.1	0.77	ATCAAGCAGCCCACAGAAAACGACCCACACCAAGGGCTTAGAACAACGTGGAACCCTGCTGAACTGTCTTCGGTTGGGGCGATCGTGGGATACAGAAAACCTCCCATGAGGACCGGGAAAAACTTCCCAGAACCAAGGGCTACCGCCCTAAGCAGCAGAAACTCTGACCTTTGTGATCCGGCCTATGGCCGATCAACGAACCG	733	0	733	0	0	733	0	0	0	0	0	0	0	0	0	0	0	0	0	0	0	0	0	0	0	0	0	0	0	0	0	0	0	0	0	0	0	0
dd11124ccd7dbb0e5665578f786894cc	Eukaryota	Chordata	Actinopteri	Aulopiformes	Synodontidae	Saurida	Saurida_wanieso	Unidentified_Synodontidae	93	0.78	ATCAAGCAGCCCACAGAAAACGACCCACACCAAGGGCTTAGAACAACGTGGAACCCTGCTGAACTGTCTTCGGTTGGGGCGACCGTGGGATACAGAAAACCTCCCATGAGGACCGGGAAAAACTTCCCAGAACCAAGGGCTACCGCCCTAAGCAGCAGAAACTCTGACCGTTGTGATCCGGCCTATGGCCGATCAACGAACCG	116	116	0	0	0	116	0	0	0	0	0	0	0	0	0	0	0	0	0	0	0	0	0	0	116	0	0	0	0	0	0	0	0	0	0	0	0	0
ae4babdae088f4e007f3fd48316c2877	Eukaryota	Chordata	Actinopteri	Aulopiformes	Synodontidae	Saurida	Saurida_wanieso	Unidentified_Synodontidae	92.6	0.74	ATCAAGCAGTCCACAGAAAACGACCCACACCAAGGGCTTAGAACAACGTGGAACCCTGCTGAACTGTCTTCGGTTGGGGCGACCGTGGGATACAGAAAACCTCCCATGAGGACCGGGAAAAACTTCCCAGAACTAAGGGCTACCGCCCTAAGCAGCAGAAACTCTGACCTTTGTGATCCGGCCTATGGCCGATCAACGAACCG	31	0	31	0	0	31	0	0	0	0	0	0	0	0	0	0	0	0	0	0	0	0	0	0	0	0	0	0	0	0	0	0	0	0	0	0	0	0
bea9009318389152e5153916c148cde0	Eukaryota	Chordata	Actinopteri	Aulopiformes	Synodontidae	Saurida		Unidentified_Synodontidae	93.1	0.95	ATCAAGCAGCCTACAGAAAACGACCCACACCAAGGGCTTAGAACAACGTGGAACCCTGCTGAACTGTCTTCGGTTGGGGCGACCGTGGGATACAGAAAACCTCCCATGAGGACCGGGAAAAACTTCCCAGAACCAAGGGCTACCGCCCTAAGCAGCAGAAACTCTGACCTTTGTGATCCGGCCTATGGCCGATCAACGAACCG	724	0	724	0	0	724	0	0	0	0	0	0	0	0	0	0	0	0	0	0	0	0	0	0	0	0	0	0	0	0	0	0	0	0	0	0	0	0
2a6c8665bf09065b9466266940c19159	Eukaryota	Chordata	Actinopteri	Aulopiformes	Synodontidae	Trachinocephalus	Trachinocephalus_trachinus	Trachinocephalus_trachinus	100	1	CCGCTATTACCCACTTCCAGCTCTACGGCTACGAACCCTTTAAGCTTTAGTGACGCTTGTCGCCGGCCTTTGGTTGGGGTGACCGTGGGGTACACAAAACCCCCATGATGACCCGGGCAACCTGCCCGCAAGCTGAGAGGCACGCCTCCGAGCATCGAGACACTTGACAATCAGATCCGGCGTATCCGCCGATCCACGGACCG	104	104	0	0	0	104	0	0	0	0	0	0	0	0	0	0	0	0	0	0	0	0	0	104	0	0	0	0	0	0	0	0	0	0	0	0	0	0
b297ae9537c6355df03dd221ccbf7b72	Eukaryota	Chordata	Actinopteri	Aulopiformes				Unidentified_Aulopiformes	81.5	0.58	AAGAGGCGGCCCATTATAGCCCCGGTGAACACAAAGGCCTTAGTTAGCTGGCACCGCCCCAAGTCTTTGGTTGGGGCGACCGTGGAGAAATGAAAAACCCCCATGAATAGCAGGGCCACAACAACCCAAAGCTGAGGGCCACAGCCCTAAGCATCAAAATATTTGACCACACAGATCCGGCCCCAGGGCCGATCAACGGACCT	31	0	31	0	0	31	0	0	0	0	0	0	0	0	0	0	0	0	0	0	0	0	0	0	0	0	0	0	0	0	0	0	0	0	0	0	0	0
ccd32c67696d174548061083bacdd816	Eukaryota	Chordata	Actinopteri	Beloniformes	Exocoetidae	Parexocoetus	Parexocoetus_brachypterus	Parexocoetus_brachypterus	98	1	TATGAACAGACCATGCTAATTACACCAAACAAAAGGAACTAAGCCAATTGGACCCCTGCTCTAATGTCTTCGGTTGGGGCGACCACGGGGAAACAAAAAACCCCCATGAGGAACAGGAGAACTTTTCTCCCACAACTAAGACCGGCAGGTCTAAGTACCAGAATTTCTGACCAGAAGATCCGGCAACGCCGATCAACGAACCA	1071	0	1071	0	0	1071	0	0	0	0	0	0	0	0	0	0	0	0	0	0	0	0	0	0	0	0	0	0	0	0	0	0	0	0	0	0	0	0
9da7d60216937cf5e2af9a4ef2fd8615	Eukaryota	Chordata	Actinopteri	Beryciformes	Berycidae	Beryx	Beryx_mollis	Beryx_splendens	100	0.6	ACAAAGCAGTCCAAATTAAGACTCCAAAATTAAAACGGAGCAATAAAATGACAACCCTGCTCAAATGTCTTTGGTTGGGGCGACCATGGGGAAAAACGAAACCCCCACGTGGAACGGAAGAACTTCTTCTACAACCAAGAGCCGCCACTCCAAGTGACAGAACCTCTGACCATAAATGATCCGGTACTACCGATCAACGAACCG	2535	776	1759	0	2535	0	0	0	0	0	0	0	776	0	0	0	0	0	0	0	0	0	0	0	0	0	0	0	0	0	0	0	0	0	0	0	1759	0
6b8076b199d6cb9cd1ae9e0ba5f2c77d	Eukaryota	Chordata	Actinopteri	Beryciformes	Berycidae	Beryx	Beryx_mollis	Beryx_splendens	99.5	0.66	ACAAAGCAGTCCAAATTAAGACTCCAAAATTAAGACGGAGCAATAAAATGACAACCCTGCTCAAATGTCTTTGGTTGGGGCGACCATGGGGAAAAACGAAACCCCCACGTGGAACGGAAGAACTTCTTCTACAACCAAGAGCCGCCACTCCAAGTGACAGAACCTCTGACCATAAATGATCCGGTACTACCGATCAACGAACCG	318	318	0	0	318	0	0	0	0	0	0	0	318	0	0	0	0	0	0	0	0	0	0	0	0	0	0	0	0	0	0	0	0	0	0	0	0	0
91dbde4669b9739b98e590d23aeb7d46	Eukaryota	Chordata	Actinopteri	Beryciformes	Berycidae	Beryx	Beryx_mollis	Beryx_splendens	99.5	0.69	ACAAAGCAGTCCAAATTAAGACTCCAAAATTAAAACGGAGCAATAAAATGACAACCCTGCTCAAATGTCTTTGGTTGGGGCGACCATGGGGAAAAACGAAACCCCCACGTGGAACGGAAGAACTTCTTCTACAACCAAGAGCCGCCACTCCAAGTGACAGAACCTCTGACCATAAATGATCCGGAACTACCGATCAACGAACCG	1935	1935	0	0	1935	0	0	0	0	0	0	0	1935	0	0	0	0	0	0	0	0	0	0	0	0	0	0	0	0	0	0	0	0	0	0	0	0	0
846ad7f54f597b3c8cd1d477fa416e5a	Eukaryota	Chordata	Actinopteri	Beryciformes	Berycidae	Beryx	Beryx_splendens	Beryx_splendens	99.5	0.98	ACAAAGCAGCCCAAATTAAGACTCCAGAATTAAAACGGAGCAATAAAATGACAACCCTGCTCAAATGTCTTTGGTTGGGGCGACCATGGGGAAAAACGAAACCCCCACGTGGAACGGAAGAACTTCTTCTACAACCAAGAGCCGCCACTCCAAGTGACAGAATCTCTGACCATAAATGATCCGGTACTACCGATCAACGAACCG	1788	0	1788	0	1788	0	0	0	0	0	0	0	0	0	0	0	0	0	0	0	0	0	0	0	0	0	0	0	0	0	0	0	0	0	0	0	1788	0
560508e612a977e101df0efaa76d1d03	Eukaryota	Chordata	Actinopteri	Carangiformes	Carangidae	Alectis	Alectis_ciliaris	Alectis_ciliaris	100	1	ACCAAGACAGATCATGTTAAGCACCCCGCACATAACGACTCAAACTTATTGATCCTCTGTCCTAATGTCTTCGGTTGGGGCGACCATGGGGTAGCATAAAACCCCCATGCGGAATGGGAGGACAACCCAATACTTTTCCCCCTCCTCCTACAAGTAAGAGCCACAGCTCTAACTAACAGAATTTCTGACCTTATATGATCCGGCTTCCGCCGATCAACGGACCA	673	0	673	0	0	673	0	0	0	0	0	0	0	0	0	0	0	0	0	0	0	0	0	0	0	0	0	0	0	0	0	0	0	0	0	0	0	0
83e1a5951a8f8d4023932b67691fb78b	Eukaryota	Chordata	Actinopteri	Carangiformes	Carangidae	Decapterus	Decapterus_russelli	Decapterus_sp.	100	0.86	ACTAAGACAGATCATGTTAAACACCCCACAAACAACGGCTTAAACTTAATGATCCCCTGTCCTAATGTCTTCGGTTGGGGCGACCATGGGGAAGCACAAATCCCCCATGTGGAATAGGAGGACAATCCCATATTATTTTCCTCTCCTCCCACAAGCAAGAGTTACAACTCTAGCTAACAGAACATTTGACCTTACATGATCCGGCTCACGCCGATCAACGGACCA	1043	451	592	0	0	1043	0	0	0	0	0	0	0	0	0	0	0	0	0	0	0	0	0	0	451	0	0	0	0	0	0	0	0	0	0	0	0	0
2727f05b2ea1a392606a4f5e6a6fc805	Eukaryota	Chordata	Actinopteri	Carangiformes	Carangidae	Decapterus	Decapterus_tabl	Decapterus_tabl	100	0.96	ACTAAGACAGATCATGTTAAACACCCCAGAACAACGGCCTAAACTTAATGACTCCCTGTCCTAATGTCTTCGGTTGGGGCGACCATGGGGAAGCACAAATCCCCCATGTGGAATAGGAGGACAATCCCATATTATTTTCCTCTCCTCCCACAAGCAAGAGCCACAACTCTAGCTAACAGAACATTTGACCTTACATGATCCGGCTTACGCCGATCAACGGACCA	206	44	162	0	206	0	0	0	0	0	0	0	0	44	0	0	0	0	0	0	0	0	0	0	0	0	0	0	0	0	0	0	0	0	0	0	0	0
9b2b11e7caf2bf5319d341b5958fcc50	Eukaryota	Chordata	Actinopteri	Carangiformes	Carangidae	Decapterus		Decapterus_sp.	100	0.5	ACTAAGACAGATCATGTTAAACACCCCACAAATAACGGCCTAAACTTAATGACCTCCTGTCCTAATGTCTTCGGTTGGGGCGACCATGGGGAAGCACAAATCCCCCATGTGGAACAGGAGGACAATCCCATATTATTTTCCCCTCCTCCCACAAGCAAGAGCTACAACTCTAGCTAACAGAACATTTGACCTTACATGATCCGGCTTACGCCGATCAACGGACCA	612	57	555	0	0	612	0	0	0	0	0	0	0	0	0	0	0	0	0	0	0	0	0	57	0	0	0	0	0	0	0	0	0	0	0	0	0	0
0a0e6167d18b3c4d2e5b30179bfb1696	Eukaryota	Chordata	Actinopteri	Carangiformes	Carangidae	Selar	Selar_crumenophthalmus	Selar_crumenophthalmus	100	1	ACTAAGACAGACCAAGTTAAATACCCCACAATAAAGGGCCGAACTCATTGATCCCCTGTCCTAATGTCTTCGGTTGGGGCGACCATGGGAGAACACAAAACCCCCATGTGGAATAGGAGGACAATCCCATATTTCTCTTTCCCTTCCTCCCACAAGCAAGAGTTACAACTCTAGCTAACAGAACTTCTGACCTTAACACGATCCGGCTTACGCCGATCAACGGACCA	1668	0	1668	0	0	1668	0	0	0	0	0	0	0	0	0	0	0	0	0	0	0	0	0	0	0	0	0	0	0	0	0	0	0	0	0	0	0	0
05247750498ff9573e18bad26253e46a	Eukaryota	Chordata	Actinopteri	Carangiformes	Coryphaenidae	Coryphaena	Coryphaena_hippurus	Coryphaena_hippurus	99.6	1	ACTAAGGTAGACCATATTCCATAACCCCTTGTTAAAGGAGTAAATCTATGCTAATCCTACCCCTATATCTTCGGTTGGGGCGACAATGGGGAAATAAAAATCCCCCATGCGGAACGGGAAAATTTTATCTAAGAAATTGTTCTTACCATAAAACTACTTCCCCAAATTAAGAGTGACAACTCTAAATTACAGTATTTCTGACCATAAATGATCCGGCATTTGCCGATTAACGGACCA	946	946	0	946	0	0	0	0	0	0	0	0	0	0	0	0	0	0	946	0	0	0	0	0	0	0	0	0	0	0	0	0	0	0	0	0	0	0
298a2f491ae92c297eb2bfbf9e026fb5	Eukaryota	Chordata	Chondrichthyes	Carcharhiniformes	Carcharhinidae	Carcharhinus		Unidentified_Carcharhinidae	93.84	0.59	ACTTAAATTAATTATTATAGACATTCTCCTCCCAGGATATAAACAATATACAATATCCCTAATTTAACTGTTTTTGGTTGGGGTGACCAAGGGGGAAAATAAATCCCCCTCATCGACTGAGTACTAAGTACTTAAAAATTAGAATGACAATTCTAATTAATAAAACATTTATCGAAAAATGACCCAGGATTTCCTGATCAATGAACCA	20950	0	20950	0	0	20950	0	0	0	0	0	0	0	0	0	0	0	0	0	0	0	0	0	0	0	0	0	0	0	0	0	0	0	0	0	0	0	0
52ce61310a940e21fdfc8c0945659583	Eukaryota	Chordata	Chondrichthyes	Carcharhiniformes	Carcharhinidae	Carcharhinus		Unidentified_Carcharhinidae	93.3	0.7	ACTTAAATTAATTATTATAGACATTCTCCTCCCAGGATATAAATAATATACAATACCCCTAATTTAACTGTTTTTGGTTGGGGTGACCAAGGGGGAAAATAAATCCCCCTCATCGACTGAGTACTAAGTACTTAAAAATTAGAATGACAATTCTAATTAATAAAACATTTATCGAAAAATGACCCAGGATTTCCTGATCAATGAACCA	42	0	42	0	0	42	0	0	0	0	0	0	0	0	0	0	0	0	0	0	0	0	0	0	0	0	0	0	0	0	0	0	0	0	0	0	0	0
0a96e692167d404a1c7773fc796f6ba9	Eukaryota	Chordata	Chondrichthyes	Carcharhiniformes	Triakidae	Mustelus	Mustelus	Mustelus_sp.	100	1	ACTTAAGTTAATTATGTAACCATTTATTCCTCAGGGTATAAACAAAATATATAATACTTCTAACTTAACTGTTTTTGGTTGGGGTGACCGAGGGGGAAAACAAATCCCCCTCATCGATTGAGTACTCAGTACTTGAAAATCAGAATAACAATTCTGATTAATAAAATATTTATCGAAAAATGACCCAGGATTTCCTGATCAATGAACCA	6103	6103	0	6103	0	0	0	0	0	6103	0	0	0	0	0	0	0	0	0	0	0	0	0	0	0	0	0	0	0	0	0	0	0	0	0	0	0	0
245be1714cc32066dcac8210415783fd	Eukaryota	Chordata	Actinopteri	Centrarchiformes	Cheilodactylidae	Cheilodactylus	Cheilodactylus_zonatus	Cheilodactylus_sp.	100	0.51	ACCAGAATAGACCATGTTAAACACCCCTAGAAAACGGGCTAAACCAAATGAGACCTATTCCAATGTCTTTGGTTGGGGCGACCGCGGGGAAACAAAAAACCCCCACGTGGAATGGGAGTACCACTCCTAAAACTAAGAGCTCCCGCTCTAGTAAACAGAATTTCTGACCAACAAGATCCGGCAACGCCGATCAACGAACCG	611	321	290	0	0	611	0	0	0	0	0	0	0	0	0	0	0	0	0	0	0	0	0	321	0	0	0	0	0	0	0	0	0	0	0	0	0	0
0d4f87e9870e70aa203b05c4df660cee	Eukaryota	Chordata	Actinopteri	Centrarchiformes	Cirrhitidae	Cirrhitichthys	Cirrhitichthys_aprinus	Cirrhitidae_sp.	94	0.98	ACGATTGCAGACCATGCTCCTGCCCCCTATAAAAGGATGAAGCCTAGTGACCCCTGCCTGAATGTCTTTGGTTGGGGCGACCGCGGGGTAATAAAAAACCCCCATGTGGAATGAGACTAATGTTTCCGAGCTGAGAGCTACCGCTCTAAGCACCAGAAATTCTGACCAAACTAGATCCGGTAATAACCGATCAACGGACCG	201	201	0	0	0	201	0	0	0	0	0	0	0	0	0	0	0	0	0	0	0	0	201	0	0	0	0	0	0	0	0	0	0	0	0	0	0	0
64b007e69e70cc5c8b2ffef8bb71d35f	Eukaryota	Chordata	Actinopteri	Chaetodontiformes	Chaetodontidae	Chaetodon	Chaetodon assarius	Chaetodon assarius	100	1	AAAAACAGACCATGTTAAGCACCCTCAGATAAGAGACTAAACCCGATGTCTACTGCCCAATGTCTTTGGTTGGGGTGACCGCGGCGAAACAAGTAACCCCCGTGTAGAAAGAGGGCTCCTCCCTTCGAATCAAGAGCTACCGCTCGAACAACCAGGATACCTGACAGCAAGATCCGGCAATGCCGATCAACGGACCG	1331	1331	0	0	0	1331	0	0	0	0	0	0	0	0	0	0	0	0	0	0	0	0	341	990	0	0	0	0	0	0	0	0	0	0	0	0	0	0
6d3cd90df7bda5b01c1490b06b46ecdd	Eukaryota	Chordata	Actinopteri	Chaetodontiformes	Leiognathidae	Equulites	Equulites_elongatus	Equulites_sp.	95.1	0.99	GCCAGGGCAGACCATGTTAAACAACCCTTGATACAAATAAAACTAAATGGAACCTGCTCAAATGTCTTTGGTTGGGGCGACCGCGTGACACAAAAAAACTCCCGCGTAGAACAGAAACAAACACCGTTTCTGAGACTAAGACCTCCCGCTCAAAGTCCCAGAACATCTGACCAAAAATGATCCGGCAACGCCGAACAACGAACCC	21317	7663	13654	0	0	21317	0	0	0	0	0	0	0	0	0	0	0	0	0	255	4605	0	2074	232	497	0	0	0	0	0	0	0	0	0	0	0	0	0
5a675ad1a50b670926f933c526c6507f	Eukaryota	Chordata	Actinopteri	Chaetodontiformes	Leiognathidae	Equulites	Equulites_elongatus	Unidentified_Leiognathidae	94.6	0.99	GCCAGGGCAGACCATGTTAAACAACCCTTGATACAAATAAAACTAAATGGAACCTGCTCAAATGTCTTTGGTTGGGGCGACCGCGTGACACAAAAAAACTCCCGCGTAGAACAGAAACAAACACCGTTTCTGAGACTAAGACCTCCCGCTCAAAGTCCCGGAACATCTGACCAAAAATGATCCGGCAACGCCGAACAACGAACCC	148	0	148	0	0	148	0	0	0	0	0	0	0	0	0	0	0	0	0	0	0	0	0	0	0	0	0	0	0	0	0	0	0	0	0	0	0	0
ee815b1858d9dff7d1466b3c5154723e	Eukaryota	Chordata	Actinopteri	Chaetodontiformes	Leiognathidae	Equulites	Equulites_elongatus	Unidentified_Leiognathidae	94.6	1	GCCAGGGCAGACCATGTTAAACAACCCTTGATACAAATAAAACTAAATGGAACCTGCTCAAATGTCTTTGGTTGGGGCGACCGCGTGACACAAAAAAACTCCCGCGTAGAACAGAAACAAACACCGTTTCTGAGACTAAGACCTCCCGCTCAAAGTCCCAGAACATCTGACCAAGAATGATCCGGCAACGCCGAACAACGAACCC	1125	0	1125	0	0	1125	0	0	0	0	0	0	0	0	0	0	0	0	0	0	0	0	0	0	0	0	0	0	0	0	0	0	0	0	0	0	0	0
8c825dd83d9885e4da5895c92025f8ce	Eukaryota	Chordata	Actinopteri	Chaetodontiformes	Leiognathidae	Equulites	Equulites_elongatus	Unidentified_Leiognathidae	94.1	0.99	GCCAGGGCAGACCATGTTAAACAACCCTTGATACAAATAAAACTAAATGGAGCCTGCTCAAATGTCTTTGGTTGGGGCGACCGCGTGACACAAAAAAACTCCCGCGTAGAACAGAAACAAACACCGTTTCTGAGACTAAGACCTCCCGCTCAAAGTCCCAGAACATCTGACCAAAAATGATCCGGCAACGCCGAACAACGAACCC	202	202	0	0	0	202	0	0	0	0	0	0	0	0	0	0	0	0	0	0	0	0	202	0	0	0	0	0	0	0	0	0	0	0	0	0	0	0
45e68eaf6310a8f23e39e10a3c6cbc91	Eukaryota	Chordata	Actinopteri	Chaetodontiformes	Leiognathidae	Equulites	Equulites_elongatus	Unidentified_Leiognathidae	93	0.54	ACCGGAACAGACCACGTTAAAAACCCCTTGACACAAGTAAAACTAAATGGAACCTGCTCAAATGTCTTTGGTTGGGGCGACCGCGTGACATCAAAAAACTCCCGCGTAGAACAGAAACAAGCACCGTTCCTGAGACCAAGGGCTCCCGCTTAAAGTCCCAGAACATCTGACCAAAAATGATCCGGCAACGCCGAACAACGAACCC	39	39	0	0	0	39	0	0	0	0	0	0	0	0	0	0	0	0	0	39	0	0	0	0	0	0	0	0	0	0	0	0	0	0	0	0	0	0
87095c3bcbe5c0537121dfac7cc3f411	Eukaryota	Chordata	Actinopteri	Chaetodontiformes	Leiognathidae	Equulites	Equulites_leuciscus	Unidentified_Leiognathidae	94	0.66	ACCGGAACAGACCACGTTAAAAACCCCTTGACACAAGTAAAACTAAATGGAACCTGCTCAAATGTCTTTGGTTGGGGCGACCGCGTGACATCAAAAAACTCCCGCGTAGAACAGAAACAAGCACCGTTTCTGAGACCAAGGGCTCCCGCTCAAAGTCCCAGAACATCTGACCAAAAATGATCCGGCAACGCCGAACAACGAACCC	448	448	0	0	0	448	0	0	0	0	0	0	0	0	0	0	0	0	0	448	0	0	0	0	0	0	0	0	0	0	0	0	0	0	0	0	0	0
c14aa0122708ec3f7024ac8eb15ad8fc	Eukaryota	Chordata	Actinopteri	Clupeiformes	Clupeidae	Amblygaster	Amblygaster_clupeoides	Amblygaster_sp.	100	0.78	GCCCACCAACCACGAAAAGCAGCCTACCTAAACAGATGCTCTAAACAACGCGGTCCTGGTACAAACGTCTTCGGTTGGGGCGACCGCGGAGGAGAACAAAGCCTCCGAGAGGAATGGGAACAAACCCTAGAACCAAGAGCCACAGCTCTAAGTCACAAAAAATTTGACCGACAATGATCCGGCTTACTGCCGATCAACGGACCA	519	0	519	0	0	519	0	0	0	0	0	0	0	0	0	0	0	0	0	0	0	0	0	0	0	0	0	0	0	0	0	0	0	0	0	0	0	0
7777810c469bf321b5425b83b66309d3	Eukaryota	Chordata	Actinopteri	Clupeiformes	Clupeidae	Sardinella	Sardinella_aurita	Sardinella_sp.	100	0.72	GCCCACCAACCACGAAAAGCAGCCTACCTAAACAGATGCTCTAAACAACGCGGTCCTGGTACAAACGTCTTCGGTTGGGGCGACCGCGGAGGAGAACAAAGCCTCCGAGAGGAATGGGAACAAACCCTAAAACCAAGAGCCACAGCTCTAAGTCACAAAAAATTTGACCGACAATGATCCGGCTTACTGCCGATCAACGGACCA	202	202	0	0	0	202	0	0	0	0	0	0	0	0	0	0	0	0	0	0	0	0	202	0	0	0	0	0	0	0	0	0	0	0	0	0	0	0
1193b55eacd366dc06e522b39d98d6c9	Eukaryota	Chordata	Actinopteri	Clupeiformes	Clupeidae	Sardinops	Sardinops_sagax	Sardinops_sagax	100	0.6	ACTAACCAACCACGAAAAGCGACCCTAACTGGAGCCCCAAACAACGTGATTCTGGCATAAGTGTCTTCGGTTGGGGCGACCACGGGAGATAGCACAGCTCCCGAGTGGATGGGGGACACCCTAAAACCCAGAGCCACAGCTCTAAGTCACAAAACATTTGACCAATAATGATCCGGCTTAATGCCGACCAACGGACCA	70974	43778	27196	40467	1565	28942	0	0	0	0	0	0	830	0	7014	0	735	0	0	0	0	0	0	573	2899	0	31727	0	0	0	0	0	0	0	0	0	0	0
316f01fc115e07c871aba9e65c8409c9	Eukaryota	Chordata	Actinopteri	Clupeiformes	Clupeidae	Sardinops	Sardinops_sagax	Sardinops_sagax	99.5	0.53	ATTAACCAACCACGAAAAGCGACCCTAACTGGAGCCCCAAACAACGTGATTCTGGCATAAGTGTCTTCGGTTGGGGCGACCACGGGAGATAGCACAGCTCCCGAGTGGATGGGGGACACCCTAAAACCCAGAGCCACAGCTCTAAGTCACAAAGCATTTGACCAATAATGATCCGGCTTAATGCCGACCAACGGACCA	437	0	437	437	0	0	0	0	0	0	0	0	0	0	0	0	0	0	0	0	0	0	0	0	0	0	0	0	0	0	0	0	0	0	0	0	0	0
b751775b8b57dba7d02bb8412e67d17a	Eukaryota	Chordata	Actinopteri	Clupeiformes	Clupeidae	Sardinops	Sardinops_sagax	Sardinops_sagax	99.5	1	ACTAACCAACCACGGAAAGCGACCCTAACTGGAGCCCCAAACAACGTGATTCTGGCATAAGTGTCTTCGGTTGGGGCGACCACGGGAGATAGCACAGCTCCCGAGTGGATGGGGGACACCCTAAAACCCAGAGCCACAGCTCTAAGTCACAAAACATTTGACCAATAATGATCCGGCTTAATGCCGACCAACGGACCA	209	0	209	0	0	209	0	0	0	0	0	0	0	0	0	0	0	0	0	0	0	0	0	0	0	0	0	0	0	0	0	0	0	0	0	0	0	0
f157172601ff63a0fb5baa95d2b9eceb	Eukaryota	Chordata	Actinopteri	Clupeiformes	Clupeidae	Sardinops	Sardinops_sagax	Sardinops_sagax	99.5	0.63	ACTAACCAACCACGAAAAGCGACCCTAACTGGAGCCCCAAACAACGTGATTCTGGCATAAGTGTCTTCGGTTGGGGCGACCACGGGAGATAGCACAGCTCCCGAGTGGATGGGGGACACCCTAAAACCCAGAGCCACAGCTCTAAGTCACAAAACATTTGACCAATAACGATCCGGCTTAATGCCGACCAACGGACCA	151	151	0	0	151	0	0	0	0	0	0	0	151	0	0	0	0	0	0	0	0	0	0	0	0	0	0	0	0	0	0	0	0	0	0	0	0	0
7ec7c7c802bd3fac9e41b4d1e8415444	Eukaryota	Chordata	Actinopteri	Clupeiformes	Clupeidae	Sardinops	Sardinops_sagax	Sardinops_sagax	99	0.65	ACTAACCAACCACGAAAAGCGACCCTAACTGGAGCCCCAAACAACGTGATTCTGGCATAAGTGTCTTCGGTTGGGGCGACCACGGGAGATAGCACAGCTCCCGAGTGGATGGGGGACACCCTGAAACCCAGAGCCACAGCTCTAAGTCACAAAACATTTGACCAATAATGATCCGGCTTAATGCCGACCAACGGACCA	7643	7643	0	7643	0	0	0	0	0	0	0	0	0	0	0	0	0	0	0	0	0	0	0	0	0	0	7643	0	0	0	0	0	0	0	0	0	0	0
83ed2815573c90dcab3e254ef42ee8e4	Eukaryota	Chordata	Actinopteri	Clupeiformes	Clupeidae	Sardinops	Sardinops_sagax	Sardinops_sagax	99	1	ACTAACCAACCACGAAAAGCGACTCTAACTGGAGCCCCAAACAACGTGATTCTGGCATAAGTGTCTTCGGTTGGGGCGACCACGGGAGATAGCACAGCTCCCGAGTGGATGGGGGACACCCTGAAACCCAGAGCCACAGCTCTAAGTCACAAAACATTTGACCAATAATGATCCGGCTTAATGCCGACCAACGGACCA	172	172	0	172	0	0	0	0	0	0	0	0	0	0	0	0	0	0	0	0	0	0	0	0	0	0	172	0	0	0	0	0	0	0	0	0	0	0
611e213cf62f225ca22621cb442800ad	Eukaryota	Chordata	Actinopteri	Clupeiformes	Dussumieriidae	Etrumeus	Etrumeus_sadina	Etrumeus_sp.	99.5	1	GCCCACCACCCATAACCCAGCAGGCCTTTTAAGGAGCCCTTAACATGATGGGCATGGCACAAACGTCTTCGGTTGGGGCGACCGCGGGAGAGAAGAGGGCTCCCACGTGGATTGGGTTTGTCCTAAAACCCAGAGCCGCACCTCTAAGTCACAAAACATTTGACCAGAAATGATCCGGCTTACTGCCGATCAACGGACCA	233	0	233	0	0	233	0	0	0	0	0	0	0	0	0	0	0	0	0	0	0	0	0	0	0	0	0	0	0	0	0	0	0	0	0	0	0	0
70c549ab41f50999bb21c0e44be62242	Eukaryota	Chordata	Actinopteri	Clupeiformes	Dussumieriidae	Etrumeus	Etrumeus_teres	Etrumeus_sp.	100	1	GCCCACCACCCATAACCCAGCAGGCCTTTTAAGGAGCCCTTAACATGATGGGCATGGCACAAACGTCTTCGGTTGGGGCGACCGCGGGAGAGAAGAGAGCTCCCACGTGGATTGGGTTTGTCCTAAAACCCAGAGCCGCACCTCTAAGTCACAAAACATTTGACCAGAAATGATCCGGCTTACTGCCGATCAACGGACCA	30999	4881	26118	0	0	30999	0	0	0	0	0	0	0	0	0	0	0	0	0	415	2428	47	320	1671	0	0	0	0	0	0	0	0	0	0	0	0	0	0
93fadfdbba9b1d1c98fc28de92b66ded	Eukaryota	Chordata	Actinopteri	Clupeiformes	Dussumieriidae	Etrumeus	Etrumeus_teres	Etrumeus_sp.	99.5	1	GCCCACCACCCATAACCCAGCAGGCCTCTTAAGGAGCCCTTAACATGATGGGCATGGCACAAACGTCTTCGGTTGGGGCGACCGCGGGAGAGAAGAGAGCTCCCACGTGGATTGGGTTTGTCCTAAAACCCAGAGCCGCACCTCTAAGTCACAAAACATTTGACCAGAAATGATCCGGCTTACTGCCGATCAACGGACCA	27697	3925	23772	0	0	27697	0	0	0	0	0	0	0	0	0	0	0	0	0	1766	1377	0	207	575	0	0	0	0	0	0	0	0	0	0	0	0	0	0
bd2526d9e1a4af6797b5fe09e6ce850a	Eukaryota	Chordata	Actinopteri	Clupeiformes	Dussumieriidae	Etrumeus	Etrumeus_teres	Etrumeus_sp.	99.5	1	GCCCACCACCCATAACCCAGCAGGCCTTTTAAGGAGCCCTTAACATGATGGACATGGCACAAACGTCTTCGGTTGGGGCGACCGCGGGAGAGAAGAGAGCTCCCACGTGGATTGGGTTTGTCCTAAAACCCAGAGCCGCACCTCTAAGTCACAAAACATTTGACCAGAAATGATCCGGCTTACTGCCGATCAACGGACCA	615	411	204	0	0	615	0	0	0	0	0	0	0	0	0	0	0	0	0	411	0	0	0	0	0	0	0	0	0	0	0	0	0	0	0	0	0	0
1330e04db015832899463429df7a6ecc	Eukaryota	Chordata	Actinopteri	Clupeiformes	Dussumieriidae	Etrumeus	Etrumeus_teres	Etrumeus_sp.	99	1	GCCCACCACCCATAACCCAGCAGGCCTTTTAAGGAGCCCTTAACATGATGGGCATGGCACAAACGTCTTCGGTTGGGGCGACCGCGGGAGAGAAGAGAGCTCCCACGTGGATTGGGTTTATCCTAAAACCCAGAGCCGCACCTCTAAGTCACAAAACATTTGACCAGAAATGATCCGGCTTACTGCCGATCAACGGACCA	1111	0	1111	0	0	1111	0	0	0	0	0	0	0	0	0	0	0	0	0	0	0	0	0	0	0	0	0	0	0	0	0	0	0	0	0	0	0	0
4459ccdd8e3a6822ea35ba6ac83ed0c4	Eukaryota	Chordata	Actinopteri	Clupeiformes	Dussumieriidae	Etrumeus	Etrumeus_teres	Etrumeus_sp.	99	1	GCCCACCACCCATAACCCAGCAGGCCTCTTAAGGAGCCCTTAACATGATGGGCATGGCACAAACGTCTTCGGTTGGGGCGACCGCGGGAGAGAAAAGAGCTCCCACGTGGATTGGGTTTGTCCTAAAACCCAGAGCCGCACCTCTAAGTCACAAAACATTTGACCAGAAATGATCCGGCTTACTGCCGATCAACGGACCA	453	453	0	0	0	453	0	0	0	0	0	0	0	0	0	0	0	0	0	0	453	0	0	0	0	0	0	0	0	0	0	0	0	0	0	0	0	0
c11de71dee6586916bceb8081462b257	Eukaryota	Chordata	Actinopteri	Clupeiformes	Dussumieriidae	Etrumeus	Etrumeus_teres	Etrumeus_sp.	99	0.99	GCCCACCACCCATAACCCAGCAGGCCTCTTAAGGAGCCCTTAACATTATGGGCATGGCACAAACGTCTTCGGTTGGGGCGACCGCGGGAGAGAAGAGAGCTCCCACGTGGATTGGGTTTGTCCTAAAACCCAGAGCCGCACCTCTAAGTCACAAAACATTTGACCAGAAATGATCCGGCTTACTGCCGATCAACGGACCA	58	0	58	0	0	58	0	0	0	0	0	0	0	0	0	0	0	0	0	0	0	0	0	0	0	0	0	0	0	0	0	0	0	0	0	0	0	0
66dbffe1b52b271fc8e1cdd97e567ac5	Eukaryota	Chordata	Actinopteri	Clupeiformes	Engraulidae	Engraulis	Engraulis australis	Engraulis_australis	99	1	ACTAGCCAACTGTGAATAAGCGACTGAACTGACCAAGTCCTAAATACCCGCAGCCTTATGGTAATGTAGTCTTAGGTTGGGGCGACCACGGGAGAAAGTAAAGCTCCCAAGCAGACCGGGAAAACCCTTAAGCCGAGAGTTGCAACTCTAAGCCGCAAAATTTTTGACTAAAATGATCCGGTTGAAAAACCGATTAACGAACCA	206	0	206	0	0	206	0	0	0	0	0	0	0	0	0	0	0	0	0	0	0	0	0	0	0	0	0	0	0	0	0	0	0	0	0	0	0	0
7c87efdfb91fc73ebe633e290f2c9a76	Eukaryota	Chordata	Actinopteri	Clupeiformes	Engraulidae	Engraulis	Engraulis australis	Engraulis_australis	99	1	ACTAGCCAACTGTGAATAAGCGACTGAACTGAGCGAGTCCTAAATACCCGCAGCCTTATGGTAATGTAGTCTTAGGTTGGGGCGACCACGGGAGAAAGTAAAGCTCCCAAGCAGACCTGGAAAACCCTTAAGCCGAGAGTTGCAACTCTAAGCCGCAAAATTTTTGACTGAAATGATCCGGTTGAAAAACCGATTAACGAACCA	114	0	114	0	0	114	0	0	0	0	0	0	0	0	0	0	0	0	0	0	0	0	0	0	0	0	0	0	0	0	0	0	0	0	0	0	0	0
361765e6bf58f1babe8300f2619161b0	Eukaryota	Chordata	Actinopteri	Clupeiformes	Engraulidae	Engraulis	Engraulis_australis	Engraulis_australis	100	0.92	ACTAGCCAACTGTGAATAAGCGACTGAACTGAACAAGTCCTAAATACCCGCAGCCTTATGGTAATGTAGTCTTAGGTTGGGGCGACCACGGGAGAAAGTAAAGCTCCCAAGCAGACCGGGAAAACCCTTAAGCCGAGAGTTGCAACTCTAAGCCGCAAAATTTTTGACTGAAATGATCCGGTTGAAAAACCGATTAACGAACCA	4202	0	4202	0	0	4202	0	0	0	0	0	0	0	0	0	0	0	0	0	0	0	0	0	0	0	0	0	0	0	0	0	0	0	0	0	0	0	0
951eb84ab75715774aa28b6d09bd1037	Eukaryota	Chordata	Actinopteri	Clupeiformes	Engraulidae	Engraulis	Engraulis_australis	Engraulis_australis	100	0.5	ACTAGCCAACTGTGAATAAGCGACTGAACTGAGCAAGTCCTAAATACCCGCAGCCTTATGGTAATGTAGTCTTAGGTTGGGGCGACCACGGGAGAAAGTAAAGCTCCCAAGCAGACCGGGAAAACCCTTAAGCCGAGAGTTGCAACTCTAAGCCGCAAAATTTTTGACTGAAATGATCCGGTTGAAAAACCGATTAACGAACCA	473995	63312	410683	7802	0	466193	0	0	0	0	0	0	0	0	0	0	0	0	0	44242	1276	3292	5330	7954	1218	0	0	0	0	0	0	0	0	0	0	0	0	0
0274254ecc281b59293fcab727ef2ca4	Eukaryota	Chordata	Actinopteri	Clupeiformes	Engraulidae	Engraulis	Engraulis_australis	Engraulis_australis	99.5	0.69	ACTAGCCAACTGTGAATAAGCGACTGAACTGAGCAAGTCCTAAATACCCGCAGCCTTATGGTAATGTAGTCTTAGGTTGGGGCGACCACGGGAGAAAGTGAAGCTCCCAAGCAGACCGGGAAAACCCTTAAGCCGAGAGTTGCAACTCTAAGCCGCAAAATTTTTGACTGAAATGATCCGGTTGAAAAACCGATTAACGAACCA	1527	0	1527	0	0	1527	0	0	0	0	0	0	0	0	0	0	0	0	0	0	0	0	0	0	0	0	0	0	0	0	0	0	0	0	0	0	0	0
156a6608df052c84660201d7717211ec	Eukaryota	Chordata	Actinopteri	Clupeiformes	Engraulidae	Engraulis	Engraulis_australis	Engraulis_australis	99.5	0.64	ACTAGCCAACTGTGAATAAGCGACTGAACTGAGCAAGTCCTAAATACCTGCAGCCTTATGGTAATGTAGTCTTAGGTTGGGGCGACCACGGGAGAAAGTAAAGCTCCCAAGCAGACCGGGAAAACCCTTAAGCCGAGAGTTGCAACTCTAAGCCGCAAAATTTTTGACTGAAATGATCCGGTTGAAAAACCGATTAACGAACCA	185	0	185	0	0	185	0	0	0	0	0	0	0	0	0	0	0	0	0	0	0	0	0	0	0	0	0	0	0	0	0	0	0	0	0	0	0	0
1bc48e1d88f2bf35581bf27dc1d3d1e4	Eukaryota	Chordata	Actinopteri	Clupeiformes	Engraulidae	Engraulis	Engraulis_australis	Engraulis_australis	99.5	0.62	ACTAGCCAACTGTGAATAAGCGACTGAACTGAGCAAGTCCTAAATACCCGCAGCCTTATGGTAATGTAGTCTTAGGTTGGGGCGACCACGGGAGAAAGTAAAGCTCCCAAGCAGACCGGGAAAACCCTTAAGCCGAGAGTTGCAACTCTAAGCCGCAAAATTTTTGACTGGAATGATCCGGTTGAAAAACCGATTAACGAACCA	479	0	479	0	0	479	0	0	0	0	0	0	0	0	0	0	0	0	0	0	0	0	0	0	0	0	0	0	0	0	0	0	0	0	0	0	0	0
262f6ebd19a88826239912b2eab3883f	Eukaryota	Chordata	Actinopteri	Clupeiformes	Engraulidae	Engraulis	Engraulis_australis	Engraulis_australis	99.5	0.72	ACTAGCCAACTGTGAATAAGCGACTGAACTGAGCAAGTCCTAAATACCCGCAGCCTTATGGTAATGTAGTCTTAGGTTGGGGCGACCACGGGAGAAAGTAAAGCTCCCAAGCAGACCGGGAGAACCCTTAAGCCGAGAGTTGCAACTCTAAGCCGCAAAATTTTTGACTGAAATGATCCGGTTGAAAAACCGATTAACGAACCA	143	143	0	0	0	143	0	0	0	0	0	0	0	0	0	0	0	0	0	0	0	0	0	143	0	0	0	0	0	0	0	0	0	0	0	0	0	0
2c0c93d2e8a8a383525d3157c2407cbd	Eukaryota	Chordata	Actinopteri	Clupeiformes	Engraulidae	Engraulis	Engraulis_australis	Engraulis_australis	99.5	1	ACTAGCCAACTGTAAATAAGCGACTGAACTGAGCAAGTCCTAAATACCCGCAGCCTTATGGTAATGTAGTCTTAGGTTGGGGCGACCACGGGAGAAAGTAAAGCTCCCAAGCAGACCGGGAAAACCCTTAAGCCGAGAGTTGCAACTCTAAGCCGCAAAATTTTTGACTGAAATGATCCGGTTGAAAAACCGATTAACGAACCA	263	263	0	0	0	263	0	0	0	0	0	0	0	0	0	0	0	0	0	0	0	0	0	0	263	0	0	0	0	0	0	0	0	0	0	0	0	0
2f708d74dc3030caadecfabc748bf42f	Eukaryota	Chordata	Actinopteri	Clupeiformes	Engraulidae	Engraulis	Engraulis_australis	Engraulis_australis	99.5	0.79	ACTAGCCAACTGTGAATAAGCGACTGAACTGAGCAAGTCCTAAATTCCCGCAGCCTTATGGTAATGTAGTCTTAGGTTGGGGCGACCACGGGAGAAAGTAAAGCTCCCAAGCAGACCGGGAAAACCCTTAAGCCGAGAGTTGCAACTCTAAGCCGCAAAATTTTTGACTGAAATGATCCGGTTGAAAAACCGATTAACGAACCA	262	0	262	0	0	262	0	0	0	0	0	0	0	0	0	0	0	0	0	0	0	0	0	0	0	0	0	0	0	0	0	0	0	0	0	0	0	0
362433d37dfe7426685156e92be6cd6f	Eukaryota	Chordata	Actinopteri	Clupeiformes	Engraulidae	Engraulis	Engraulis_australis	Engraulis_australis	99.5	0.73	ACTAGCCAACTGTGAATAAGCGACTGAACTGAGCAAGTCCTAAATACCCGCAGCCTTATGGTAATGTAGTCTTAGGTTGGGGCGACCACGGGAGAAAGTAAAGCTCCCAAGCAGACCGGGAAAACCCTTAAGCCGAGAGTTGCAACTCTAAGCCGCAAAATTTTTGACTGAAATGATCCGGTTAAAAAACCGATTAACGAACCA	1226	307	919	0	0	1226	0	0	0	0	0	0	0	0	0	0	0	0	0	0	0	0	307	0	0	0	0	0	0	0	0	0	0	0	0	0	0	0
39f1b0f76aa8feb855dbb2676a18ef72	Eukaryota	Chordata	Actinopteri	Clupeiformes	Engraulidae	Engraulis	Engraulis_australis	Engraulis_australis	99.5	0.63	ACTAGCCAACTGTGAATAAGCGACTGAACTGAGCAAGTCCTAAATACCCGCAGCCTTATGGTAATGTAGTCTTAGGTTGGGGCGACCACGGGAGAAAGTAAAGCTCCCAAGCAGACCGGGAAAACCCTTAAGCCGAGAGTTGCAACTCTAAGCCGCAAAATTTTTGACTGAAGTGATCCGGTTGAAAAACCGATTAACGAACCA	106	106	0	0	0	106	0	0	0	0	0	0	0	0	0	0	0	0	0	0	0	0	0	0	106	0	0	0	0	0	0	0	0	0	0	0	0	0
3ae5b3bb4f1852778257e5ba2d27e9f6	Eukaryota	Chordata	Actinopteri	Clupeiformes	Engraulidae	Engraulis	Engraulis_australis	Engraulis_australis	99.5	0.66	ACTAGCCAACTGTGAATAAGCGACTGAACTGAGCAAGTCCTAAATAACCGCAGCCTTATGGTAATGTAGTCTTAGGTTGGGGCGACCACGGGAGAAAGTAAAGCTCCCAAGCAGACCGGGAAAACCCTTAAGCCGAGAGTTGCAACTCTAAGCCGCAAAATTTTTGACTGAAATGATCCGGTTGAAAAACCGATTAACGAACCA	707	0	707	0	0	707	0	0	0	0	0	0	0	0	0	0	0	0	0	0	0	0	0	0	0	0	0	0	0	0	0	0	0	0	0	0	0	0
3c034bcc395cf8ee895c54b665136373	Eukaryota	Chordata	Actinopteri	Clupeiformes	Engraulidae	Engraulis	Engraulis_australis	Engraulis_australis	99.5	0.72	ACTAGCCAACTGTGAATAAGCGACTGAACTGAGCAAGTCCTAAATACCCGCAGCCTTATGGTAATGTAGTCTTAGGTTGGGGCGACCACGGGAGAAAGTAAAGCTCCCAAGCAGACCGGGAAAACCCTTAAGCCGAGAGTTGCAATTCTAAGCCGCAAAATTTTTGACTGAAATGATCCGGTTGAAAAACCGATTAACGAACCA	231	231	0	0	0	231	0	0	0	0	0	0	0	0	0	0	0	0	0	231	0	0	0	0	0	0	0	0	0	0	0	0	0	0	0	0	0	0
3cddcc43395d76190d7170923001b33d	Eukaryota	Chordata	Actinopteri	Clupeiformes	Engraulidae	Engraulis	Engraulis_australis	Engraulis_australis	99.5	0.69	ACTAGCCAACTGTGAATAAGCGACTGAACTGAGCAAGTCCTAAATACCCGCAGCCTTATGGTAATGTAGTCTTAGGTTGGGGCGACCACGGGAGAAAGTAAAGCTCCCAAGCAGACCGGGAAAACCCTTAAGCCAAGAGTTGCAACTCTAAGCCGCAAAATTTTTGACTGAAATGATCCGGTTGAAAAACCGATTAACGAACCA	384	140	244	0	0	384	0	0	0	0	0	0	0	0	0	0	0	0	0	0	0	0	0	140	0	0	0	0	0	0	0	0	0	0	0	0	0	0
46cc2f03979ed121a2b8ba7479e40aaa	Eukaryota	Chordata	Actinopteri	Clupeiformes	Engraulidae	Engraulis	Engraulis_australis	Engraulis_australis	99.5	0.63	ACTAGCCAACTGTGAATAAGCGACTGAACTGACCAAGTCCTAAATACCCGCAGCCTTATGGTAATGTAGTCTTAGGTTGGGGCGACCACGGGAGAAAGTAAAGCTCCCAAGCAGACCGGGAAAACCCTTAAGCCGAGAGTTGCAACTCTAAGCCGCAAAATTTTTGACTGAAATGATCCGGTTGAAAAACCGATTAACGAACCA	6707	0	6707	0	0	6707	0	0	0	0	0	0	0	0	0	0	0	0	0	0	0	0	0	0	0	0	0	0	0	0	0	0	0	0	0	0	0	0
4974b41b9af4a9a0fad209a88664eeee	Eukaryota	Chordata	Actinopteri	Clupeiformes	Engraulidae	Engraulis	Engraulis_australis	Engraulis_australis	99.5	0.67	ACTAGCCAACTGTGAATAAGCGACTGAACTGAGCAAGTCCTAAATACCCGCAGCCTTATGGTAATGTAGTCTTAGGTTGGGGCGACCACGGGAGAAAGTAGAGCTCCCAAGCAGACCGGGAAAACCCTTAAGCCGAGAGTTGCAACTCTAAGCCGCAAAATTTTTGACTGAAATGATCCGGTTGAAAAACCGATTAACGAACCA	288	0	288	0	0	288	0	0	0	0	0	0	0	0	0	0	0	0	0	0	0	0	0	0	0	0	0	0	0	0	0	0	0	0	0	0	0	0
540fec816cbcf166b831d81e70aee877	Eukaryota	Chordata	Actinopteri	Clupeiformes	Engraulidae	Engraulis	Engraulis_australis	Engraulis_australis	99.5	0.6	ACTAGCCAACTGTGAATAAGCGACTGAACTGAGCAAGTCCTAAATACCCGCAGCCTTATGGTAATATAGTCTTAGGTTGGGGCGACCACGGGAGAAAGTAAAGCTCCCAAGCAGACCGGGAAAACCCTTAAGCCGAGAGTTGCAACTCTAAGCCGCAAAATTTTTGACTGAAATGATCCGGTTGAAAAACCGATTAACGAACCA	646	0	646	0	0	646	0	0	0	0	0	0	0	0	0	0	0	0	0	0	0	0	0	0	0	0	0	0	0	0	0	0	0	0	0	0	0	0
5899ac064c645a227733e75f0dacb9b5	Eukaryota	Chordata	Actinopteri	Clupeiformes	Engraulidae	Engraulis	Engraulis_australis	Engraulis_australis	99.5	0.73	ACTAGCCAACTGTGAATAAGCGACTGAACTGAGCAAGTCCTAAATACCCGCAGCCTTATGGTAATGTAGTCTTAGGTTGGGGCGACCACGGGAGAAAGAAAAGCTCCCAAGCAGACCGGGAAAACCCTTAAGCCGAGAGTTGCAACTCTAAGCCGCAAAATTTTTGACTGAAATGATCCGGTTGAAAAACCGATTAACGAACCA	4076	188	3888	0	0	4076	0	0	0	0	0	0	0	0	0	0	0	0	0	188	0	0	0	0	0	0	0	0	0	0	0	0	0	0	0	0	0	0
5acd74c8ad3740aa697b894102d2af38	Eukaryota	Chordata	Actinopteri	Clupeiformes	Engraulidae	Engraulis	Engraulis_australis	Engraulis_australis	99.5	0.73	ACTAGCCAACTGTGAATAAGCGACTGAACTGAGCAAGTCCTAAATACCCGCAGCCTTATGGTAATGTAGTCTTAGGTTGGGGCGACCACGGGAGAAAGTAAAGCTCCCAAGCAGACCGGGAAAACCCTTAAGCCGAGAGTTGCGACTCTAAGCCGCAAAATTTTTGACTGAAATGATCCGGTTGAAAAACCGATTAACGAACCA	981	612	369	0	0	981	0	0	0	0	0	0	0	0	0	0	0	0	0	612	0	0	0	0	0	0	0	0	0	0	0	0	0	0	0	0	0	0
5cbf2b31d14ff3f4c1222fbf33d777dd	Eukaryota	Chordata	Actinopteri	Clupeiformes	Engraulidae	Engraulis	Engraulis_australis	Engraulis_australis	99.5	0.72	ACTAGCCAACTGTGAATAAGCGACTGAACTGAGCAAGTCCTAAATACCCGCAGCCTTATGGTAATGTAGTCTTAGGTTGGGGCGACCACGGGAGAAAGTAAAGCTCCCAAGCAGACCGGGAAAACCCTTAAGCCGAGAGTTGCAACTCTAAGCCGCAAAATTTTTGACTGAAATGATCCGGTTGGAAAACCGATTAACGAACCA	383	0	383	0	0	383	0	0	0	0	0	0	0	0	0	0	0	0	0	0	0	0	0	0	0	0	0	0	0	0	0	0	0	0	0	0	0	0
5df58d2d92eb509bb5352c94a611d87d	Eukaryota	Chordata	Actinopteri	Clupeiformes	Engraulidae	Engraulis	Engraulis_australis	Engraulis_australis	99.5	0.66	ACTAGCCAACTGTGAATAAGCGACTGAACTGAGCAAGTCCTAAATACCCGCAGCCTTATGGTAATGTAGTCTTAGGTTGGGGCGACCACGGGAGAAAGTAAAGCTCCCAAGCAGACCGGGAAAACCCTTAAGCCGAGAGTTGCAACTCTAAGCCGCAAAATTTTTGACTGAAATGATCCGGTTGAAGAACCGATTAACGAACCA	359	0	359	0	0	359	0	0	0	0	0	0	0	0	0	0	0	0	0	0	0	0	0	0	0	0	0	0	0	0	0	0	0	0	0	0	0	0
6b078bd1aa446257ed7511e379d92f87	Eukaryota	Chordata	Actinopteri	Clupeiformes	Engraulidae	Engraulis	Engraulis_australis	Engraulis_australis	99.5	0.57	ACTAGCCAACTGTGAATAAGCGACTGAACTGAGCAAGTGCTAAATACCCGCAGCCTTATGGTAATGTAGTCTTAGGTTGGGGCGACCACGGGAGAAAGTAAAGCTCCCAAGCAGACCGGGAAAACCCTTAAGCCGAGAGTTGCAACTCTAAGCCGCAAAATTTTTGACTGAAATGATCCGGTTGAAAAACCGATTAACGAACCA	526	526	0	0	0	526	0	0	0	0	0	0	0	0	0	0	0	0	0	526	0	0	0	0	0	0	0	0	0	0	0	0	0	0	0	0	0	0
6c3eee3d5e20be73fdbee4baba416825	Eukaryota	Chordata	Actinopteri	Clupeiformes	Engraulidae	Engraulis	Engraulis_australis	Engraulis_australis	99.5	0.59	ACTAGCCAACTGTGAATAAGCGACTGAGCTGAGCAAGTCCTAAATACCCGCAGCCTTATGGTAATGTAGTCTTAGGTTGGGGCGACCACGGGAGAAAGTAAAGCTCCCAAGCAGACCGGGAAAACCCTTAAGCCGAGAGTTGCAACTCTAAGCCGCAAAATTTTTGACTGAAATGATCCGGTTGAAAAACCGATTAACGAACCA	1132	0	1132	0	0	1132	0	0	0	0	0	0	0	0	0	0	0	0	0	0	0	0	0	0	0	0	0	0	0	0	0	0	0	0	0	0	0	0
755d274f0dff76e49d60a22846ff7f98	Eukaryota	Chordata	Actinopteri	Clupeiformes	Engraulidae	Engraulis	Engraulis_australis	Engraulis_australis	99.5	0.72	ACTAGCCAACTGTGAATAAGCGACTGAACTGAGCAAGTCCTAAATACCCGCAGCCTTATGGTAATGTAGTCTTAGGTTGGGGCGACCACGGGAGAAAATAAAGCTCCCAAGCAGACCGGGAAAACCCTTAAGCCGAGAGTTGCAACTCTAAGCCGCAAAATTTTTGACTGAAATGATCCGGTTGAAAAACCGATTAACGAACCA	529	211	318	0	0	529	0	0	0	0	0	0	0	0	0	0	0	0	0	211	0	0	0	0	0	0	0	0	0	0	0	0	0	0	0	0	0	0
78d35a73ecab74355a4d53c5dee98d34	Eukaryota	Chordata	Actinopteri	Clupeiformes	Engraulidae	Engraulis	Engraulis_australis	Engraulis_australis	99.5	0.6	ACTAGCCAACTGTGAATAAGCGACTGAACTGAGCAAGTCCTAAATACCCGCAGCCTTATGGTAATGTAGTCTTAGGTTGGGGCGACCACGGGAGAAAGTAAAGCTCCCAAGCAGACCGGGAAAACCCTTAAGCCGAGAGTTGCAACTCTAAGCCGCAAAATTTTTGACTAAAATGATCCGGTTGAAAAACCGATTAACGAACCA	275	275	0	0	0	275	0	0	0	0	0	0	0	0	0	0	0	0	0	275	0	0	0	0	0	0	0	0	0	0	0	0	0	0	0	0	0	0
83d2bede596f1c653e44004b45bfe0bd	Eukaryota	Chordata	Actinopteri	Clupeiformes	Engraulidae	Engraulis	Engraulis_australis	Engraulis_australis	99.5	1	ACTAGCCAACTGTGAATAAGCGACTGAACTGGGCAAGTCCTAAATACCCGCAGCCTTATGGTAATGTAGTCTTAGGTTGGGGCGACCACGGGAGAAAGTAAAGCTCCCAAGCAGACCGGGAAAACCCTTAAGCCGAGAGTTGCAACTCTAAGCCGCAAAATTTTTGACTGAAATGATCCGGTTGAAAAACCGATTAACGAACCA	2249	0	2249	0	0	2249	0	0	0	0	0	0	0	0	0	0	0	0	0	0	0	0	0	0	0	0	0	0	0	0	0	0	0	0	0	0	0	0
86c33ae5ac6829eb4b21c7525c1be594	Eukaryota	Chordata	Actinopteri	Clupeiformes	Engraulidae	Engraulis	Engraulis_australis	Engraulis_australis	99.5	0.51	ACTAGCCAACTGTGAATAAGCGACTGAACTGAGCAAGTCCTAAATACCCGCAGCCTTATGGTAATGTAGTCTTAGGTTGGGGCGACCACGGGAGAAAGTAAAGCTCCCAAGCAGACCGGGAAAACCCTTAAGCCGAGAGTTGCAACTCTAAGCCGCAAAATTTTTGACTGAAATGATCCGGTTGAAAAACCGATTAACGGACCA	371	0	371	0	0	371	0	0	0	0	0	0	0	0	0	0	0	0	0	0	0	0	0	0	0	0	0	0	0	0	0	0	0	0	0	0	0	0
9a2d136517195d59f222ed617c9626bc	Eukaryota	Chordata	Actinopteri	Clupeiformes	Engraulidae	Engraulis	Engraulis_australis	Engraulis_australis	99.5	0.52	ACTAGCCAACTGCGAATAAGCGACTGAACTGAGCAAGTCCTAAATACCCGCAGCCTTATGGTAATGTAGTCTTAGGTTGGGGCGACCACGGGAGAAAGTAAAGCTCCCAAGCAGACCGGGAAAACCCTTAAGCCGAGAGTTGCAACTCTAAGCCGCAAAATTTTTGACTGAAATGATCCGGTTGAAAAACCGATTAACGAACCA	26405	0	26405	0	0	26405	0	0	0	0	0	0	0	0	0	0	0	0	0	0	0	0	0	0	0	0	0	0	0	0	0	0	0	0	0	0	0	0
9b0032824f4ce509920b62a1d440edfd	Eukaryota	Chordata	Actinopteri	Clupeiformes	Engraulidae	Engraulis	Engraulis_australis	Engraulis_australis	99.5	0.66	ACTAGCCAACTGTGAATAAGCGACTGAACTGAGCAAGTCCTAAATACCCGCAGCCTTATGGTAATGTAGTCTTAGGTTGGGGCGACCACGGGAGAAAGTAAAGCTCCCAAGCAGAACGGGAAAACCCTTAAGCCGAGAGTTGCAACTCTAAGCCGCAAAATTTTTGACTGAAATGATCCGGTTGAAAAACCGATTAACGAACCA	818	0	818	0	0	818	0	0	0	0	0	0	0	0	0	0	0	0	0	0	0	0	0	0	0	0	0	0	0	0	0	0	0	0	0	0	0	0
9eb1d29234cc5177ba01bb24a4dfdafe	Eukaryota	Chordata	Actinopteri	Clupeiformes	Engraulidae	Engraulis	Engraulis_australis	Engraulis_australis	99.5	0.64	ACTAGCCAACTGTGAATAAGCGACTGAACTGAGCAAGTCCTAAATACCCGCAGCCTTATGGTAATGTAGTCTTAGGTTGGGGCGACCGCGGGAGAAAGTAAAGCTCCCAAGCAGACCGGGAAAACCCTTAAGCCGAGAGTTGCAACTCTAAGCCGCAAAATTTTTGACTGAAATGATCCGGTTGAAAAACCGATTAACGAACCA	504	0	504	0	0	504	0	0	0	0	0	0	0	0	0	0	0	0	0	0	0	0	0	0	0	0	0	0	0	0	0	0	0	0	0	0	0	0
aa9c5005711cf5d86fe7462465724c28	Eukaryota	Chordata	Actinopteri	Clupeiformes	Engraulidae	Engraulis	Engraulis_australis	Engraulis_australis	99.5	0.65	ACTAGCCAACTGTGAATAAGCGACTGAACTGAGCAAGTCCTAAATACCCGCAGCCTTATGGTAATGTAGTCTTAGGTTGGGGCGACCACGGGAGAAAGTAAAGCTCCCAAGCAGACCGGGAAAACCCTTAAGCCGAGAGTTGCAACTCTAAGCCGCAAAATTTTTGACTGAAATGATCCGGTTGAAAAACCGATTAACAAACCA	167	0	167	0	0	167	0	0	0	0	0	0	0	0	0	0	0	0	0	0	0	0	0	0	0	0	0	0	0	0	0	0	0	0	0	0	0	0
ac90bcc6f4b279658d3a81a63e9474de	Eukaryota	Chordata	Actinopteri	Clupeiformes	Engraulidae	Engraulis	Engraulis_australis	Engraulis_australis	99.5	0.57	ACTAGCCAACTGTGAATAAGCGACTGAACTGAGCAAGTCCTAAATACCCGCAGCCTTATGGTAATGTAGTCTTAGGTTGGGGCGACCACGGGAGAAAGTAAAGCTCCCAAGCAGACCGGGAAAACCCTTAAGCCGAGAGTTGCAACTCTAAGCCGCAAAATTTTTGACTGAGATGATCCGGTTGAAAAACCGATTAACGAACCA	54460	438	54022	0	0	54460	0	0	0	0	0	0	0	0	0	0	0	0	0	438	0	0	0	0	0	0	0	0	0	0	0	0	0	0	0	0	0	0
ad51109ce6363ceaa467ab865bb4130f	Eukaryota	Chordata	Actinopteri	Clupeiformes	Engraulidae	Engraulis	Engraulis_australis	Engraulis_australis	99.5	0.63	ACTAGCCAACTGTGAATAAGCGACTGAACTGAGCAAGTCCTAAATGCCCGCAGCCTTATGGTAATGTAGTCTTAGGTTGGGGCGACCACGGGAGAAAGTAAAGCTCCCAAGCAGACCGGGAAAACCCTTAAGCCGAGAGTTGCAACTCTAAGCCGCAAAATTTTTGACTGAAATGATCCGGTTGAAAAACCGATTAACGAACCA	167	167	0	0	0	167	0	0	0	0	0	0	0	0	0	0	0	0	0	0	0	0	0	167	0	0	0	0	0	0	0	0	0	0	0	0	0	0
baaf001a0dc2edff023797d3dc0873a1	Eukaryota	Chordata	Actinopteri	Clupeiformes	Engraulidae	Engraulis	Engraulis_australis	Engraulis_australis	99.5	0.77	ACTAGCCAACTGCGAATAAGCGACTGAACTGAACAAGTCCTAAATACCCGCAGCCTTATGGTAATGTAGTCTTAGGTTGGGGCGACCACGGGAGAAAGTAAAGCTCCCAAGCAGACCGGGAAAACCCTTAAGCCGAGAGTTGCAACTCTAAGCCGCAAAATTTTTGACTGAAATGATCCGGTTGAAAAACCGATTAACGAACCA	887	0	887	0	0	887	0	0	0	0	0	0	0	0	0	0	0	0	0	0	0	0	0	0	0	0	0	0	0	0	0	0	0	0	0	0	0	0
bab67acdf2bd879c405bc17804ca72ac	Eukaryota	Chordata	Actinopteri	Clupeiformes	Engraulidae	Engraulis	Engraulis_australis	Engraulis_australis	99.5	0.81	ACTAGCCAACTGTGAATAAGCGACTGAACTGAGCAAGTCCTAAATACCCGCAGCCTTATGGTAATGAAGTCTTAGGTTGGGGCGACCACGGGAGAAAGTAAAGCTCCCAAGCAGACCGGGAAAACCCTTAAGCCGAGAGTTGCAACTCTAAGCCGCAAAATTTTTGACTGAAATGATCCGGTTGAAAAACCGATTAACGAACCA	583	583	0	0	0	583	0	0	0	0	0	0	0	0	0	0	0	0	0	583	0	0	0	0	0	0	0	0	0	0	0	0	0	0	0	0	0	0
bbf159e7cd46fd776516e33b91b01ed1	Eukaryota	Chordata	Actinopteri	Clupeiformes	Engraulidae	Engraulis	Engraulis_australis	Engraulis_australis	99.5	0.65	ACTAGCCAACTGTGAATAAGCGACTGAACTGAGCAAGTCCTAAATACCCGCAGCCTTATGGTAATGTAGTCTTAGGTTGGGGCGACCACGGGAGAAAGTAAAGCTCCCAAGCAGACCGGGAAAACCCTTAAGCCGAGAGTTGCAACTCTAAGCTGCAAAATTTTTGACTGAAATGATCCGGTTGAAAAACCGATTAACGAACCA	4964	0	4964	0	0	4964	0	0	0	0	0	0	0	0	0	0	0	0	0	0	0	0	0	0	0	0	0	0	0	0	0	0	0	0	0	0	0	0
bcc5bbca0f57b2e3729bae6b9106370d	Eukaryota	Chordata	Actinopteri	Clupeiformes	Engraulidae	Engraulis	engraulis_australis	Engraulis_australis	99.5	1	ACTAGCCAACTGTGAATAAGCGACTGAATTGAGCAAGTCCTAAATACCCGCAGCCTTATGGTAATGTAGTCTTAGGTTGGGGCGACCACGGGAGAAAGTAAAGCTCCCAAGCAGACCGGGAAAACCCTTAAGCCGAGAGTTGCAACTCTAAGCCGCAAAATTTTTGACTGAAATGATCCGGTTGAAAAACCGATTAACGAACCA	153	0	153	0	0	153	0	0	0	0	0	0	0	0	0	0	0	0	0	0	0	0	0	0	0	0	0	0	0	0	0	0	0	0	0	0	0	0
c0f32ac973e646593e6d99f3b1a9eba1	Eukaryota	Chordata	Actinopteri	Clupeiformes	Engraulidae	Engraulis	Engraulis_australis	Engraulis_australis	99.5	0.7	ACTAGCCAACTGTGAATAAGCGACTGAACTGAGCAAGTCCTAAATACCCGCAGCCTTATGGTAATGTAGTCTTAGGTTGGGGCGACCACGGGAGAAAGTAAAGCTCCCAAGCAGACCGGGGAAACCCTTAAGCCGAGAGTTGCAACTCTAAGCCGCAAAATTTTTGACTGAAATGATCCGGTTGAAAAACCGATTAACGAACCA	474	0	474	0	0	474	0	0	0	0	0	0	0	0	0	0	0	0	0	0	0	0	0	0	0	0	0	0	0	0	0	0	0	0	0	0	0	0
c7066417056128cb6586518558b0459e	Eukaryota	Chordata	Actinopteri	Clupeiformes	Engraulidae	Engraulis	Engraulis_australis	Engraulis_australis	99.5	0.74	ACTAGCCAACTGTGAATAAGCGACTGAACTGAGCAAGTCCTAAATACCCGCAGCCTCATGGTAATGTAGTCTTAGGTTGGGGCGACCACGGGAGAAAGTAAAGCTCCCAAGCAGACCGGGAAAACCCTTAAGCCGAGAGTTGCAACTCTAAGCCGCAAAATTTTTGACTGAAATGATCCGGTTGAAAAACCGATTAACGAACCA	13360	2638	10722	0	0	13360	0	0	0	0	0	0	0	0	0	0	0	0	0	2638	0	0	0	0	0	0	0	0	0	0	0	0	0	0	0	0	0	0
d6fc5cd1a13d840d1ad2187750d620d1	Eukaryota	Chordata	Actinopteri	Clupeiformes	Engraulidae	Engraulis	Engraulis_australis	Engraulis_australis	99.5	0.57	ACTAGCCAACTGTGAATAAGCGACTGAACTAAGCAAGTCCTAAATACCCGCAGCCTTATGGTAATGTAGTCTTAGGTTGGGGCGACCACGGGAGAAAGTAAAGCTCCCAAGCAGACCGGGAAAACCCTTAAGCCGAGAGTTGCAACTCTAAGCCGCAAAATTTTTGACTGAAATGATCCGGTTGAAAAACCGATTAACGAACCA	8897	1591	7306	0	0	8897	0	0	0	0	0	0	0	0	0	0	0	0	0	802	161	99	244	285	0	0	0	0	0	0	0	0	0	0	0	0	0	0
d81453761294bff398b2f59b696894be	Eukaryota	Chordata	Actinopteri	Clupeiformes	Engraulidae	Engraulis	Engraulis_australis	Engraulis_australis	99.5	0.66	ACTAGCCAACTGTGAATAAGCGACTGAACTGAGCAAGTCCTAAATACCCGCAGCCTTATGGTAATGTAGTCTTAGGTTGGGGCGACCACGGGAGAAAGTAAAGCTCCCAAGCAGACCGGGAAAACCCTTAAGCCGAGAGTTACAACTCTAAGCCGCAAAATTTTTGACTGAAATGATCCGGTTGAAAAACCGATTAACGAACCA	186	0	186	0	0	186	0	0	0	0	0	0	0	0	0	0	0	0	0	0	0	0	0	0	0	0	0	0	0	0	0	0	0	0	0	0	0	0
db2e2b889d730644875d0be8aec34215	Eukaryota	Chordata	Actinopteri	Clupeiformes	Engraulidae	Engraulis	Engraulis_australis	Engraulis_australis	99.5	0.95	ACTAGCCAACTGTGAATAAGCGACTGAACTGAGCAGGTCCTAAATACCCGCAGCCTTATGGTAATGTAGTCTTAGGTTGGGGCGACCACGGGAGAAAGTAAAGCTCCCAAGCAGACCGGGAAAACCCTTAAGCCGAGAGTTGCAACTCTAAGCCGCAAAATTTTTGACTGAAATGATCCGGTTGAAAAACCGATTAACGAACCA	1438	568	870	0	0	1438	0	0	0	0	0	0	0	0	0	0	0	0	0	0	0	0	0	568	0	0	0	0	0	0	0	0	0	0	0	0	0	0
dbd14d45731ccce448bc9b37a7fe25d8	Eukaryota	Chordata	Actinopteri	Clupeiformes	Engraulidae	Engraulis	Engraulis_australis	Engraulis_australis	99.5	0.69	ACTAGCCAACTGTGAATAAGCGACTGAACTGAGCAAGTCCTAAATACCCGCAGCCTTATGGTAATGTAGTCTTAGGTTGGGGCGACCACGGGAGAAAGTAAAGCTCCCAAGCAGACCGGGAAAACCCTTAAGCCGAGAGTTGCAGCTCTAAGCCGCAAAATTTTTGACTGAAATGATCCGGTTGAAAAACCGATTAACGAACCA	664	664	0	0	0	664	0	0	0	0	0	0	0	0	0	0	0	0	0	664	0	0	0	0	0	0	0	0	0	0	0	0	0	0	0	0	0	0
e1063f43a144168d21f78a35f9dda6cb	Eukaryota	Chordata	Actinopteri	Clupeiformes	Engraulidae	Engraulis	Engraulis_australis	Engraulis_australis	99.5	0.73	ACTAGCCAACTGTGAATAAGCGACTGAACTGAGCAAGTCCTAAATACCCGCAGCCTTATGGTAATGTAGTCTTAGGTTGGGGCGACCACGGGAGAAAGTAAAGCTCCCAAGCAGACCGGGAAAACCCTTAAGCCGAGAGTTGCAACTCTAAGCCGCAAAATTTTTGACTGAAATGATCCGGTTGAAAAACCGATCAACGAACCA	492	0	492	0	0	492	0	0	0	0	0	0	0	0	0	0	0	0	0	0	0	0	0	0	0	0	0	0	0	0	0	0	0	0	0	0	0	0
e762f24ade19ae9e8e8e6a13155bf446	Eukaryota	Chordata	Actinopteri	Clupeiformes	Engraulidae	Engraulis	Engraulis_australis	Engraulis_australis	99.5	1	ACTAGCCAACTGTGAATAAGCGACTGAACTGATCAAGTCCTAAATACCCGCAGCCTTATGGTAATGTAGTCTTAGGTTGGGGCGACCACGGGAGAAAGTAAAGCTCCCAAGCAGACCGGGAAAACCCTTAAGCCGAGAGTTGCAACTCTAAGCCGCAAAATTTTTGACTGAAATGATCCGGTTGAAAAACCGATTAACGAACCA	215	0	215	0	0	215	0	0	0	0	0	0	0	0	0	0	0	0	0	0	0	0	0	0	0	0	0	0	0	0	0	0	0	0	0	0	0	0
eca376d5b192c4c3705da27287b3cbd3	Eukaryota	Chordata	Actinopteri	Clupeiformes	Engraulidae	Engraulis	Engraulis_australis	Engraulis_australis	99.5	1	ACTAGCCAACTGTGGATAAGCGACTGAACTGAGCAAGTCCTAAATACCCGCAGCCTTATGGTAATGTAGTCTTAGGTTGGGGCGACCACGGGAGAAAGTAAAGCTCCCAAGCAGACCGGGAAAACCCTTAAGCCGAGAGTTGCAACTCTAAGCCGCAAAATTTTTGACTGAAATGATCCGGTTGAAAAACCGATTAACGAACCA	264	0	264	0	0	264	0	0	0	0	0	0	0	0	0	0	0	0	0	0	0	0	0	0	0	0	0	0	0	0	0	0	0	0	0	0	0	0
ee233e78634d697f99a7fe48f824a2ca	Eukaryota	Chordata	Actinopteri	Clupeiformes	Engraulidae	Engraulis	Engraulis_australis	Engraulis_australis	99.5	0.68	ACTAGCCAACTGTGAATAAGCGACTGAACTGAGCAAGTCCTAAATACCCGCAGCCTTATGGTAATGTAGTCTTAGGTTGGGGCGACCACGGGAGAAAGTAAAGCTCCCAAGCAGACCGGGAAAACCCTTAAGCCGAGAGTTGCAACTCTAAGCCGCAAAATTTTTGACTGAAATGATCCGGTTGAAAAACCGATTAGCGAACCA	1112	633	479	0	0	1112	0	0	0	0	0	0	0	0	0	0	0	0	0	0	0	0	0	633	0	0	0	0	0	0	0	0	0	0	0	0	0	0
f01375436e2634c13fa36ac03e90b831	Eukaryota	Chordata	Actinopteri	Clupeiformes	Engraulidae	Engraulis	Engraulis_australis	Engraulis_australis	99.5	0.67	ACTAGCCAACTGTGAATAAGCGACTGAACTGAGCAAGTCCTAAATACCCGCAGCCTTATGGCAATGTAGTCTTAGGTTGGGGCGACCACGGGAGAAAGTAAAGCTCCCAAGCAGACCGGGAAAACCCTTAAGCCGAGAGTTGCAACTCTAAGCCGCAAAATTTTTGACTGAAATGATCCGGTTGAAAAACCGATTAACGAACCA	422	0	422	0	0	422	0	0	0	0	0	0	0	0	0	0	0	0	0	0	0	0	0	0	0	0	0	0	0	0	0	0	0	0	0	0	0	0
f95984a76707384027a58ef11846d418	Eukaryota	Chordata	Actinopteri	Clupeiformes	Engraulidae	Engraulis	Engraulis_australis	Engraulis_australis	99.5	0.59	ACTAGCCAACTGTGAATAAGCGACTGAACTGAGCGAGTCCTAAATACCCGCAGCCTTATGGTAATGTAGTCTTAGGTTGGGGCGACCACGGGAGAAAGTAAAGCTCCCAAGCAGACCGGGAAAACCCTTAAGCCGAGAGTTGCAACTCTAAGCCGCAAAATTTTTGACTGAAATGATCCGGTTGAAAAACCGATTAACGAACCA	5817	1102	4715	0	0	5817	0	0	0	0	0	0	0	0	0	0	0	0	0	1102	0	0	0	0	0	0	0	0	0	0	0	0	0	0	0	0	0	0
fac8fc7456aed65797da7bf98685fd4a	Eukaryota	Chordata	Actinopteri	Clupeiformes	Engraulidae	Engraulis	Engraulis_australis	Engraulis_australis	99.5	0.78	ACTAGCCAACTGTGAATGAGCGACTGAACTGAGCAAGTCCTAAATACCCGCAGCCTTATGGTAATGTAGTCTTAGGTTGGGGCGACCACGGGAGAAAGTAAAGCTCCCAAGCAGACCGGGAAAACCCTTAAGCCGAGAGTTGCAACTCTAAGCCGCAAAATTTTTGACTGAAATGATCCGGTTGAAAAACCGATTAACGAACCA	2602	0	2602	0	0	2602	0	0	0	0	0	0	0	0	0	0	0	0	0	0	0	0	0	0	0	0	0	0	0	0	0	0	0	0	0	0	0	0
fc576d7a99bd6b96b5b6c52d16f8a82d	Eukaryota	Chordata	Actinopteri	Clupeiformes	Engraulidae	Engraulis	Engraulis_australis	Engraulis_australis	99.5	0.65	ACTAGCCAACTGTGAATAAGCGACTGAACTGAGCAAGTCCTAAATACCCGCAGCCTTATGGTAATGTAGTCTTAGGTTGGGGCGACCACGGGAGAAAGTAAAGCTCCCAAGCAGACCGGGAAAACCCTTAAGCCGAGAGTTGCAACTCTAAGCCGCAAAATTTTTGACTGAAATGATCCGGTTGAAAGACCGATTAACGAACCA	4570	1229	3341	0	0	4570	0	0	0	0	0	0	0	0	0	0	0	0	0	1229	0	0	0	0	0	0	0	0	0	0	0	0	0	0	0	0	0	0
fce07e359a01e1f02f5088af85ee4d62	Eukaryota	Chordata	Actinopteri	Clupeiformes	Engraulidae	Engraulis	Engraulis_australis	Engraulis_australis	99.5	0.59	ACTAGCCAACTGTGAATAAGCGACTGAACTGAGCAAGTCCTAAATACCCGCAGCCTTATGGTAATGTAGTCTTAGGTTGGGGCGACCACGGGAGAAAGTAAAGCTCCCAAGCAGACCGGGAAAACCCTTAAGCCGAGAGTTGCAACTCTAAGCCGCAAAATTTTTTGACTGAAATGATCCGGTTGAAAAACCGATTAACGAACCA	17044	0	17044	0	0	17044	0	0	0	0	0	0	0	0	0	0	0	0	0	0	0	0	0	0	0	0	0	0	0	0	0	0	0	0	0	0	0	0
ff0a0f44a336d05319bd3bea5d9c68d8	Eukaryota	Chordata	Actinopteri	Clupeiformes	Engraulidae	Engraulis	Engraulis_australis	Engraulis_australis	99.5	0.82	ACTAGCCAACTGTGAATAAGCGACTGAACTGAGCAAGTCCTAAGTACCCGCAGCCTTATGGTAATGTAGTCTTAGGTTGGGGCGACCACGGGAGAAAGTAAAGCTCCCAAGCAGACCGGGAAAACCCTTAAGCCGAGAGTTGCAACTCTAAGCCGCAAAATTTTTGACTGAAATGATCCGGTTGAAAAACCGATTAACGAACCA	2844	777	2067	0	0	2844	0	0	0	0	0	0	0	0	0	0	0	0	0	498	0	0	279	0	0	0	0	0	0	0	0	0	0	0	0	0	0	0
d0c38b2f35f57ee7be04926621740152	Eukaryota	Chordata	Actinopteri	Clupeiformes	Engraulidae	Engraulis	Engraulis_australis	Engraulis_australis	99.02	0.74	ACTAGCCAACTGCGAATAAGCGACTGAACTGAGCAAGTCCTAGATACCCGCAGCCTTATGGTAATGTAGTCTTAGGTTGGGGCGACCACGGGAGAAAGTAAAGCTCCCAAGCAGACCGGGAAAACCCTTAAGCCGAGAGTTGCAACTCTAAGCCGCAAAATTTTTGACTGAAATGATCCGGTTGAAAAACCGATTAACGAACCA	570	0	570	0	0	570	0	0	0	0	0	0	0	0	0	0	0	0	0	0	0	0	0	0	0	0	0	0	0	0	0	0	0	0	0	0	0	0
d27b7a850ad4e64bae5de97d7e58dbcf	Eukaryota	Chordata	Actinopteri	Clupeiformes	Engraulidae	Engraulis	Engraulis_australis	Engraulis_australis	99.02	0.51	ACTAGCCAACTGTGAATAAGCGACTGAACTGACCAAGTCCTAAATACCCGCAGCCTTATGGTAATGTAGTCTTAGGTTGGGGCGACCACGGGAGAAAGTAAAGCTCCCAAGCAGACCGGGAAAACCCTTAAGCCGAGAGTTGCGACTCTAAGCCGCAAAATTTTTGACTGAAATGATCCGGTTGAAAAACCGATTAACGAACCA	683	0	683	0	0	683	0	0	0	0	0	0	0	0	0	0	0	0	0	0	0	0	0	0	0	0	0	0	0	0	0	0	0	0	0	0	0	0
d62e2b4250b1dfb32b6823dd32e52a09	Eukaryota	Chordata	Actinopteri	Clupeiformes	Engraulidae	Engraulis	Engraulis_australis	Engraulis_australis	99.02	1	ACTAGCCAACTGTGAATAAGCGACTGAACTAAGCGAGTCCTAAATACCCGCAGCCTTATGGTAATGTAGTCTTAGGTTGGGGCGACCACGGGAGAAAGTAAAGCTCCCAAGCAGACCGGGAAAACCCTTAAGCCGAGAGTTGCAACTCTAAGCCGCAAAATTTTTGACTGAAATGATCCGGTTGAAAAACCGATTAACGAACCA	56	0	56	0	0	56	0	0	0	0	0	0	0	0	0	0	0	0	0	0	0	0	0	0	0	0	0	0	0	0	0	0	0	0	0	0	0	0
038a6e7773519c0778791b0d8981a3dd	Eukaryota	Chordata	Actinopteri	Clupeiformes	Engraulidae	Engraulis	Engraulis_australis	Engraulis_australis	99	0.85	ACTAGCCAACTGTGAATAAGCGACTGAACTGAGCAAGTCCTAAATACCCGCAGCCTCATGGTAATGTAGTCTTAGGTTAGGGCGACCACGGGAGAAAGTAAAGCTCCCAAGCAGACCGGGAAAACCCTTAAGCCGAGAGTTGCAACTCTAAGCCGCAAAATTTTTGACTGAAATGATCCGGTTGAAAAACCGATTAACGAACCA	211	211	0	0	0	211	0	0	0	0	0	0	0	0	0	0	0	0	0	211	0	0	0	0	0	0	0	0	0	0	0	0	0	0	0	0	0	0
040fedc7ffaec7d64659d4ae47879787	Eukaryota	Chordata	Actinopteri	Clupeiformes	Engraulidae	Engraulis	Engraulis_australis	Engraulis_australis	99	0.67	ACTAGCCAACTGTGAATAAGCGACTGAACTGAGCAAGTCCTAAATACCCGCAGCCTTATGGTAATGTAGTCTTAGGTTGGGGCGACCACGGGAGAAAGTAAAGCTCCCAAGCAGACCGGGAAAACCCTTAAGCCGAGAGTTGCAACTCTAAGCCGCAAAATTTTTGACTGAGATGATCCGGTTGAAAAACCGATTAACGAGCCA	651	0	651	0	0	651	0	0	0	0	0	0	0	0	0	0	0	0	0	0	0	0	0	0	0	0	0	0	0	0	0	0	0	0	0	0	0	0
124f639759079cbe2940cee58e2c3cf0	Eukaryota	Chordata	Actinopteri	Clupeiformes	Engraulidae	Engraulis	Engraulis_australis	Engraulis_australis	99	0.95	ACTAGCCAACTGTAAATAAGCGACTGAACTGAGCAAGTCCTAAATACCCGCAGCCTTGTGGTAATGTAGTCTTAGGTTGGGGCGACCACGGGAGAAAGTAAAGCTCCCAAGCAGACCGGGAAAACCCTTAAGCCGAGAGTTGCAACTCTAAGCCGCAAAATTTTTGACTGAAATGATCCGGTTGAAAAACCGATTAACGAACCA	129	129	0	0	0	129	0	0	0	0	0	0	0	0	0	0	0	0	0	129	0	0	0	0	0	0	0	0	0	0	0	0	0	0	0	0	0	0
19dc56ee0d4c62b931897c126abc6686	Eukaryota	Chordata	Actinopteri	Clupeiformes	Engraulidae	Engraulis	Engraulis_australis	Engraulis_australis	99	0.82	ACTAGCCAACTGTGAATGAGCGACTGAACTGACCAAGTCCTAAATACCCGCAGCCTTATGGTAATGTAGTCTTAGGTTGGGGCGACCACGGGAGAAAGTAAAGCTCCCAAGCAGACCGGGAAAACCCTTAAGCCGAGAGTTGCAACTCTAAGCCGCAAAATTTTTGACTGAAATGATCCGGTTGAAAAACCGATTAACGAACCA	251	0	251	0	0	251	0	0	0	0	0	0	0	0	0	0	0	0	0	0	0	0	0	0	0	0	0	0	0	0	0	0	0	0	0	0	0	0
29e7ce6e5ad79dd69b6849cbb6db13f8	Eukaryota	Chordata	Actinopteri	Clupeiformes	Engraulidae	Engraulis	Engraulis_australis	Engraulis_australis	99	0.93	ACTAGCCAACTGTGAATAAGCGACTGAACTGAGCAAGTCCTAAATACCCGCAGCCTCATGGTAATGTAGTCTTAGGTTGGGGCGACCACGGGAGAAAGTAAAGCTCCCAAGCAGACCAGGAAAACCCTTAAGCCGAGAGTTGCAACTCTAAGCCGCAAAATTTTTGACTGAAATGATCCGGTTGAAAAACCGATTAACGAACCA	123	0	123	0	0	123	0	0	0	0	0	0	0	0	0	0	0	0	0	0	0	0	0	0	0	0	0	0	0	0	0	0	0	0	0	0	0	0
3939bcf0309b282aeebbb396b89aa719	Eukaryota	Chordata	Actinopteri	Clupeiformes	Engraulidae	Engraulis	Engraulis_australis	Engraulis_australis	99	0.74	ACTAGCCAACTGTGAATGAGCGACTGAACTGAGCAAGTCCTAAATACCCGCAGCCTTATGGTAATGTAGTCTTAGGTTGGGGCGACCACGGGAGAAAGTAAAGCCCCCAAGCAGACCGGGAAAACCCTTAAGCCGAGAGTTGCAACTCTAAGCCGCAAAATTTTTGACTGAAATGATCCGGTTGAAAAACCGATTAACGAACCA	231	231	0	0	0	231	0	0	0	0	0	0	0	0	0	0	0	0	0	231	0	0	0	0	0	0	0	0	0	0	0	0	0	0	0	0	0	0
40685528780a495875cf189f5e50fc99	Eukaryota	Chordata	Actinopteri	Clupeiformes	Engraulidae	Engraulis	Engraulis_australis	Engraulis_australis	99	0.52	ACTAGCCAACTGTGAATAAGCGACTGAACTAAGCAAGTCCTAAATACCCGCAGCCTTATGGTAATGTAGTCTTAGGTTGGGGCGACCACGGGAGAAAGTAAAGCTCCCAAGCAGACCGGGAAAACCCTTAAGCCGAGAGTTGCAACTCTAAGCCGCAAAATTTTTGACTGAAATGATCCGGTTGGAAAACCGATTAACGAACCA	301	0	301	0	0	301	0	0	0	0	0	0	0	0	0	0	0	0	0	0	0	0	0	0	0	0	0	0	0	0	0	0	0	0	0	0	0	0
45ee138b91660cff10eaad19b8d64c48	Eukaryota	Chordata	Actinopteri	Clupeiformes	Engraulidae	Engraulis	Engraulis_australis	Engraulis_australis	99	0.62	ACTAGCCAACTGTGAATAAGCGACTGAACTGAGTAAGTCCTAAATACCCGCAGCCTTATGGTAATGTAGTCTTAGGTTGGGGCGACCACGGGAGAAAGTAAAGCTCCCAAGCAGACCGGGAAAACCCTTAAGCCGAGAGTTGCGACTCTAAGCCGCAAAATTTTTGACTGAAATGATCCGGTTGAAAAACCGATTAACGAACCA	29	0	29	0	0	29	0	0	0	0	0	0	0	0	0	0	0	0	0	0	0	0	0	0	0	0	0	0	0	0	0	0	0	0	0	0	0	0
4c5070769fd35ee8052b73a011a3effb	Eukaryota	Chordata	Actinopteri	Clupeiformes	Engraulidae	Engraulis	Engraulis_australis	Engraulis_australis	99	0.55	ACTAGCCAACTGTGAATAAGCGACTGAACTGAGCAAGTCCTAAATACCCGCAGCCTTATGGTAATGTAGTCTTAGGTTGGGGCGACCACGGGAGAAAGTAAAGCTCCCAAGCAGACCGGGAGAACCCTTAAGCCGAGAGTTGCAACTCTAAGCCGCAAAATTTTTGACTGAAATGATCCGGTTGAAAGACCGATTAACGAACCA	36	0	36	0	0	36	0	0	0	0	0	0	0	0	0	0	0	0	0	0	0	0	0	0	0	0	0	0	0	0	0	0	0	0	0	0	0	0
6a7682d01fc0f54ff4762969b20e5578	Eukaryota	Chordata	Actinopteri	Clupeiformes	Engraulidae	Engraulis	Engraulis_australis	Engraulis_australis	99	0.78	ACTAGCCAACTGTGAATAAGCGACTGAACTGAGCAAGTCCTAAATACCCGCAGCCTTATGGTAATGTAGTCTTAGGTTGGGGCGACCACGGGAGAAAGTAAAGCTCCCAAGCAGACCGGGAAAACCCTTAAGCCGAGAGTTGCAACTCTAAGCCGCAAAATTTTTGACTGAAATGATCCGATTGAAAAACCGATTAACGAGCCA	41	0	41	0	0	41	0	0	0	0	0	0	0	0	0	0	0	0	0	0	0	0	0	0	0	0	0	0	0	0	0	0	0	0	0	0	0	0
7178a61578ea751a397361c016f73fdf	Eukaryota	Chordata	Actinopteri	Clupeiformes	Engraulidae	Engraulis	Engraulis_australis	Engraulis_australis	99	0.53	ACTAGCCAACTGTGAATAAGCGACTGAACTGAGCAAGTCCTAAATACCCGCAGCCTTATGGTAATGTAGTCTTAGGTTGGGGCGACCACGGGAGAAAGTAAAGCTCCCAAGCAGACCGGGAAAACCCTTAAGCCGAGAGTTGCAACTCTAAGCCGCAAAATTTTTGACTGAGGTGATCCGGTTGAAAAACCGATTAACGAACCA	550	0	550	0	0	550	0	0	0	0	0	0	0	0	0	0	0	0	0	0	0	0	0	0	0	0	0	0	0	0	0	0	0	0	0	0	0	0
7a8454435d3269ec4d74e5d73fd9051d	Eukaryota	Chordata	Actinopteri	Clupeiformes	Engraulidae	Engraulis	Engraulis_australis	Engraulis_australis	99	0.63	ACTAGCCAACTGTGAATAAGCGACTGAACTGAGCAAGTCCTAAATACCCGCAGCCTTATGGTAATGTAGTCTTAGGTTGGGGCGACCACGGGAGAAAGTAAAGCTCCCAAGCAGACCGGGAGAACCCTTAAGCCGAGAGTTGCAACTCTAAGCCGCAAAAATTTTTGACTGAAATGATCCGGTTGAAAAACCGATTAACGAACCA	1080	0	1080	0	0	1080	0	0	0	0	0	0	0	0	0	0	0	0	0	0	0	0	0	0	0	0	0	0	0	0	0	0	0	0	0	0	0	0
92b56db6deb93ebd1c585b72f74c7939	Eukaryota	Chordata	Actinopteri	Clupeiformes	Engraulidae	Engraulis	Engraulis_australis	Engraulis_australis	99	0.7	ACTAGCCAACTGTGAATAAGCGACTGAACTGAGCAAGTCCTAAATACCCGCAGCCTTATGGTAATGTAGTCTTAGGTTGGGGCGACCACGGGAGAAAGTAAAGCTCCCAAGCAGACCGGGAAAACCCTTAAGCCGAGAGTTGCAACTCTAAGCCGCAAAGTTTTTGACTGAGATGATCCGGTTGAAAAACCGATTAACGAACCA	552	0	552	0	0	552	0	0	0	0	0	0	0	0	0	0	0	0	0	0	0	0	0	0	0	0	0	0	0	0	0	0	0	0	0	0	0	0
93d081ca0f8899bc3d757b4a70582861	Eukaryota	Chordata	Actinopteri	Clupeiformes	Engraulidae	Engraulis	Engraulis_australis	Engraulis_australis	99	0.95	ACTAGCCAACTGTGAATAAGCGACTGAACTGAGCAGGTCCTAAGTACCCGCAGCCTTATGGTAATGTAGTCTTAGGTTGGGGCGACCACGGGAGAAAGTAAAGCTCCCAAGCAGACCGGGAAAACCCTTAAGCCGAGAGTTGCAACTCTAAGCCGCAAAATTTTTGACTGAAATGATCCGGTTGAAAAACCGATTAACGAACCA	107	0	107	0	0	107	0	0	0	0	0	0	0	0	0	0	0	0	0	0	0	0	0	0	0	0	0	0	0	0	0	0	0	0	0	0	0	0
a252539d98fc11aba35b109b51c4e4a3	Eukaryota	Chordata	Actinopteri	Clupeiformes	Engraulidae	Engraulis	Engraulis_australis	Engraulis_australis	99	1	ACTAGCCAACTGTGAATAAGCGACTGAACTAAGCAAGTCCTAAATACCCGCAGCCTTATGGTAATGTAGTCTTAGGTTGGGGCGACCACGGGAGAAAGTAAAGCTCCCAAGCAGACCGGGAAAACCCTTAAGCCGAGAGTTGCAACTCTAAGCCGCAAAATTTTTGACTGAAACGATCCGGTTGAAAAACCGATTAACGAACCA	838	0	838	0	0	838	0	0	0	0	0	0	0	0	0	0	0	0	0	0	0	0	0	0	0	0	0	0	0	0	0	0	0	0	0	0	0	0
c284de8db07aff9c2980ab3fece51acd	Eukaryota	Chordata	Actinopteri	Clupeiformes	Engraulidae	Engraulis	Engraulis_australis	Engraulis_australis	99	0.74	ACTAGCCAACTGTGAATAAGCGACTGAACTGAGCGAGTCCTAAATACCCGCAGCCTTATGGTAATGTAGTCTTAGGTTGGGGCGACCACGGGAGAAAGTAAAGCTCCCAAGCAGACCGGGAGAACCCTTAAGCCGAGAGTTGCAACTCTAAGCCGCAAAATTTTTGACTGAAATGATCCGGTTGAAAAACCGATTAACGAACCA	537	0	537	0	0	537	0	0	0	0	0	0	0	0	0	0	0	0	0	0	0	0	0	0	0	0	0	0	0	0	0	0	0	0	0	0	0	0
c31155ba008c575fcc84f41c2d53d63e	Eukaryota	Chordata	Actinopteri	Clupeiformes	Engraulidae	Engraulis	Engraulis_australis	Engraulis_australis	99	0.84	ACTAGCCAACTGTGAATAAGCGACTGAACTGAGCAAGTCCTAAATACCCGCAGCCTTATGGTAATGTAGTCTTAGGTTGGGGCGACCACGGGAGAAAGTAAAGCTCCCAAGCAGACCGGGAAAATCCTTAAGCCGAGAGTTACAACTCTAAGCCGCAAAATTTTTGACTGAAATGATCCGGTTGAAAAACCGATTAACGAACCA	86	0	86	0	0	86	0	0	0	0	0	0	0	0	0	0	0	0	0	0	0	0	0	0	0	0	0	0	0	0	0	0	0	0	0	0	0	0
d7a5be16932db0022d49b8b4718d9250	Eukaryota	Chordata	Actinopteri	Clupeiformes	Engraulidae	Engraulis	Engraulis_australis	Engraulis_australis	99	0.67	ACTAGCCAACTGTGAATAAGCGACTGAACTGAGCAAGTCCCAAATACCCGCAGCCTTATGGTAATGTAGTCTTAGGTTGGGGCGACCACGGGAGAAAGTAAAGCTCCCAAGCAGACCGGGAAAACCCTTAAGCCGAGAGTTGCAACTCTAAGCCGCAAAATTTTTGACTGAAATGATCCGGTTGAAAGACCGATTAACGAACCA	28	0	28	0	0	28	0	0	0	0	0	0	0	0	0	0	0	0	0	0	0	0	0	0	0	0	0	0	0	0	0	0	0	0	0	0	0	0
df59a0f616e15e097160e61e560d0cba	Eukaryota	Chordata	Actinopteri	Clupeiformes	Engraulidae	Engraulis	Engraulis_australis	Engraulis_australis	99	1	ACTAGCCAACTGTGAATAAGCGACTGAACTGAGCAAGTCCTAAATACCCGCAGCCTTATGGTAATATAGTCTTAGGTTGGGGCGACCACGGGAGAAAGTAAAGCTCCCAAGCAGACCGGGAAAACCCCTAAGCCGAGAGTTGCAACTCTAAGCCGCAAAATTTTTGACTGAAATGATCCGGTTGAAAAACCGATTAACGAACCA	55	0	55	0	0	55	0	0	0	0	0	0	0	0	0	0	0	0	0	0	0	0	0	0	0	0	0	0	0	0	0	0	0	0	0	0	0	0
3fe62078a961ce0479ca06b58f01df75	Eukaryota	Chordata	Actinopteri	Clupeiformes	Engraulidae	Engraulis	Engraulis_australis	Engraulis_australis	98.5	0.59	ACTAGCCAACTGTGAATAAGCGACTGAACTGACCAAGTCCTAAATACCCGCAGCCTTATGGTAGTGTAGTCTTAGGTTGGGGCGACCACGGGAGAAAGTAAAGCTCCCAAGCAGACCGGGAAAACCCTTAAGCCGAGAGTTGCAACTCTAAGCCGCAAAATTTTTGACTGAAATGATCCGGCTGAAAAACCGATTAACGAACCA	145	0	145	0	0	145	0	0	0	0	0	0	0	0	0	0	0	0	0	0	0	0	0	0	0	0	0	0	0	0	0	0	0	0	0	0	0	0
af93075be55f2200bec444a0a641cd29	Eukaryota	Chordata	Actinopteri	Clupeiformes	Engraulidae	Engraulis	Engraulis_australis	Engraulis_australis	98.5	0.71	ACTAGCCAACTGTGAATAAGCGACTGAACTAAGCAAGTCCTAAATACCCGCAGCCTTATGGTAATGTAGTCTTAGGTTGGGGCGACCACGGGAGAAAGTAAAGCTCCCAAGCAGACCGGGAGAACCCTTAAGCCGAGAGTTGCAACTCTAAGCCGCAAAATCTTTGACTGAAATGATCCGGTTGAAAAACCGATTAACGAACCA	90	0	90	0	0	90	0	0	0	0	0	0	0	0	0	0	0	0	0	0	0	0	0	0	0	0	0	0	0	0	0	0	0	0	0	0	0	0
b37b88b15437e852fab0b47e937d4e38	Eukaryota	Chordata	Actinopteri	Clupeiformes	Engraulidae	Engraulis	Engraulis_australis	Engraulis_australis	98.5	0.69	ACTAGCCAACCGTGAATAAGCGACTGAACTGAGCAAGTCCTAAATACCCGCAGCCTTATGGTAATGTAGTCTTAGGTTGGGGCGACCACGGGAGAAAGTAAAGCTCCCAAGCAGACCGGGAAAACCCTTAAGCCGAGAGTTGCAACTCTAAGCCGCAAAATTTTTGACTGAGGTGATCCGGTTGAAAAACCGATTAACGAACCA	67	0	67	0	0	67	0	0	0	0	0	0	0	0	0	0	0	0	0	0	0	0	0	0	0	0	0	0	0	0	0	0	0	0	0	0	0	0
d9772299eef19637556b5a5c8101163f	Eukaryota	Chordata	Actinopteri	Clupeiformes	Engraulidae	Engraulis	Engraulis_australis	Engraulis_australis	98.5	0.83	ACTAGCCAACTGTGAATAAGCGACTGAGCTGAGCAAGTCCCAAATACCCGCAGCCTTATGGTAATGTAGTCTTAGGTTGGGGCGACCACGGGAGAAAATAAAGCTCCCAAGCAGACCGGGAAAACCCTTAAGCCGAGAGTTGCAACTCTAAGCCGCAAAATTTTTGACTGAAATGATCCGGTTGAAAAACCGATTAACGAACCA	1397	0	1397	0	0	1397	0	0	0	0	0	0	0	0	0	0	0	0	0	0	0	0	0	0	0	0	0	0	0	0	0	0	0	0	0	0	0	0
96f0ae9475e2d33b0c8ad390026c5cdd	Eukaryota	Chordata	Actinopteri	Clupeiformes	Engraulidae	Engraulis	Engraulis_australis	Engraulis_australis	97.5	0.98	ACTAGCCAACTGTGAATAAGCGACTGAACTGACCAAGTCCTAAGTACCCGCAGCCTTATGGTAATGTAGTCTTAGGTTGGGGCGACCACGGGAGAAAGAAAAGCTCCCAAGCAGACCGGGAAGACCCTTAAGCCGAGAGTTGCAACTCTAAGCCGCAAAATTTTTGACTGAAATGATCCGGTTGAGAAACCGATTAACGAACCA	217	0	217	0	0	217	0	0	0	0	0	0	0	0	0	0	0	0	0	0	0	0	0	0	0	0	0	0	0	0	0	0	0	0	0	0	0	0
20e9e2ec436a5cc71f4ef17fa4ac0a05	Eukaryota	Chordata	Actinopteri	Clupeiformes	Engraulidae	Engraulis	Engraulis_autstralis	Engraulis_australis	99	0.69	ACTAGCCAACTGTGAATAAGCGACTGAACTGAGCAAGTCCTAAATACCCGCAGCCTTATGGTAATGTAGTCTTAGGTTGGGGCGACCACGGGAGAAAGTAAAGCTCCCAAGCAGACCGGGAAAACCCTTAAGCCGAGAGTTGCAACTCTAAGCCGCAAAATTTTTGACTGAAATGATCCGGTTGAGAAACCGATTAACGAACCA	910	0	910	0	0	910	0	0	0	0	0	0	0	0	0	0	0	0	0	0	0	0	0	0	0	0	0	0	0	0	0	0	0	0	0	0	0	0
d21b59b2e87521d0593b1a962e263dd0	Eukaryota	Chordata	Actinopteri	Clupeiformes	Engraulidae	Engraulis	Engraulis_encrasicolus	Engraulis_sp.	99	0.74	ACTAGCCAACTGTGAATAAGCGACTGAACTAAGCAAGTCCTAAATACCCGCAGCCTTATGGTAATGTAGTCTTAGGTTGGGGCGACCACGGGAGAAAGTAAAGCTCCCAAGCAGACCGGGAGAACCCTTAAGCCGAGAGTTGCAACTCTAAGCCGCAAAATTTTTGACTGAAATGATCCGGTTGAAAAACCGATTAACGAACCA	1297	0	1297	0	0	1297	0	0	0	0	0	0	0	0	0	0	0	0	0	0	0	0	0	0	0	0	0	0	0	0	0	0	0	0	0	0	0	0
da3ca7b0ecfc429ea7d58f3d27a3d138	Eukaryota	Chordata	Actinopteri	Clupeiformes	Engraulidae	Engraulis	Engraulis_japonicus	Engraulis_sp.	100	0.86	ACTAGCCAACTGTGAATAAGCGACTGAACTGAGCAAGTCCTAAATACCCGCAGCCTTATGGTAATGTAGTCTTAGGTTGGGGCGACCACGGGAGAAAGTAAAGCTCCCAAGCAGACCGGGAAAACCCTTAAGCCGAGAATTGCAACTCTAAGCCGCAAAATTTTTGACTGAAATGATCCGGTTGAAAAACCGATTAACGAACCA	314	314	0	0	0	314	0	0	0	0	0	0	0	0	0	0	0	0	0	314	0	0	0	0	0	0	0	0	0	0	0	0	0	0	0	0	0	0
f485384b14907a2bd227de159f817966	Eukaryota	Chordata	Actinopteri	Clupeiformes	Engraulidae	Engraulis	Engraulis_japonicus	Engraulis_sp.	100	0.89	ACTAGCCAACTGTGAATAAGCGACTGAACTGAGCAAGTCCTAAATACCCGCAGCCTTGTGGTAATGTAGTCTTAGGTTGGGGCGACCACGGGAGAAAGTAAAGCTCCCAAGCAGACCGGGAAAACCCTTAAGCCGAGAGTTGCAACTCTAAGCCGCAAAATTTTTGACTGAAATGATCCGGTTGAAAAACCGATTAACGAACCA	5361	1369	3992	0	0	5361	0	0	0	0	0	0	0	0	0	0	0	0	0	604	0	0	323	442	0	0	0	0	0	0	0	0	0	0	0	0	0	0
5d1a857b056058af389519653fc60629	Eukaryota	Chordata	Actinopteri	Clupeiformes	Engraulidae	Engraulis	Engraulis_japonicus	Engraulis_sp.	99.5	0.64	ACTAGCCAACTGTGAATAAGCGACTGAACTGAGCAAGTCCTAAATACCCGCAGCCTTATGGTAATGTAGTCTTAGGTTGGGGCGACCCCGGGAGAAAGTAAAGCTCCCAAGCAGACCGGGAAAACCCTTAAGCCGAGAGTTGCAACTCTAAGCCGCAAAATTTTTGACTGAAATGATCCGGTTGAAAAACCGATTAACGAACCA	138	0	138	0	0	138	0	0	0	0	0	0	0	0	0	0	0	0	0	0	0	0	0	0	0	0	0	0	0	0	0	0	0	0	0	0	0	0
cd6e5757f1b7233d9b4bd3c74b0525c6	Eukaryota	Chordata	Actinopteri	Clupeiformes	Engraulidae	Engraulis	Engraulis_japonicus	Engraulis_sp.	99.5	0.72	ACTAGCCAACTGTGAATAAGCGACTGAACTGAGCAAGTCCTAAATACCCGCAGCCTTATGGTAATGTAGTCTTAGGTTGGGGCGACCACGGGAGAAAGTAAAGCTCCCAAGCAGACCGGGAAAACCCTTAAGTCGAGAGTTGCAACTCTAAGCCGCAAAATTTTTGACTGAAATGATCCGGTTGAAAAACCGATTAACGAACCA	279	0	279	0	0	279	0	0	0	0	0	0	0	0	0	0	0	0	0	0	0	0	0	0	0	0	0	0	0	0	0	0	0	0	0	0	0	0
d032f07d2323270c22f4763794f8358c	Eukaryota	Chordata	Actinopteri	Clupeiformes	Engraulidae	Engraulis	Engraulis_japonicus	Engraulis_sp.	98.5	1	ACTAGCCAACTGTGAATAAGCGACTGAACTGACCAAGTCCTAAGTACCCGCAGCCTTATGGTAATGTAGTCTTAGGTTGGGGCGACCACGGGAGAAAGAAAAGCTCCCAAGCAGACCGGGAAGACCCTTAAGCCGAGAGTTGCAACTCTAAGCCGCAAAATTTTTGACTGAAATGATCCGGTTGAAAAACCGATTAACGAACCA	10692	0	10692	0	0	10692	0	0	0	0	0	0	0	0	0	0	0	0	0	0	0	0	0	0	0	0	0	0	0	0	0	0	0	0	0	0	0	0
dec1ec66fa4ff7b378ed2e2ca1a3eac5	Eukaryota	Chordata	Actinopteri	Ephippiformes	Ephippidae	Platax	Platax_orbicularis	Platax_orbicularis	100	0.99	ACCAAGGCAGACCATGTCAAACACCCCCAGACACGGAACCGAACTAAATGGCACCTGCCGGATGTCTTTGGTTGGGGCGACCACGGGGAACACAAAACCCCCGCGCGGAATGGAAGCACCTCCTTCTACAACTAAGAGTTCCCACTCTAATGAACAGAACTTCTGACCTACATGATCCGGCAATGCCGATCAACGAACCG	325	325	0	0	0	325	0	0	0	0	0	0	0	0	0	0	0	0	0	0	0	0	325	0	0	0	0	0	0	0	0	0	0	0	0	0	0	0
10239d1cddb3b5e0b770a31d0d35dc8f	Eukaryota	Chordata	Actinopteri	Gadiformes	Bregmacerotidae	Bregmaceros	Bregmaceros_atlanticus	Bregmaceros_atlanticus	98	1	CCTAAATAAGTTATGTTTAATATTCTAAACTCAGTACAAACCTAATAATTTTATTTGAGGGTCTTAGGTTGGGGCGACCACGGAGTAAAATAGAACCTCCACGAAGAAGAGGCCTCTTTTAGCCTTAAATCCACGACAATCATATCTAAGAAACAGAATCTCTGACTTTATTAGATCCGGTAAATAACCGACTAACGAACCA	26	26	0	0	0	26	0	0	0	0	0	0	0	0	0	0	0	0	0	26	0	0	0	0	0	0	0	0	0	0	0	0	0	0	0	0	0	0
0cf5a835de19ee0b224b0340a7214787	Eukaryota	Chordata	Actinopteri	Gadiformes	Bregmacerotidae	Bregmaceros	Bregmaceros_nectabanus	Unidentified_Gadiformes	87.6	0.79	CCTGAATCAGTTATGTAAAACAATCTTCACCTAGTAAAAACTTAATAATTTGATTTTAGGGCCTTAGGTTGGGGCGACCACGGAGTAAAATAAACCCTCCACGAAGAAGGGGCCTTATAGCCCTGAAACTCTGACAATCCCGTCTAAGCCTCAGAAATTCTGACTTTATTAGATCCGACCCACAAGTCGACTAACGGACCA	48825	132	48693	0	0	48825	0	0	0	0	0	0	0	0	0	0	0	0	0	85	47	0	0	0	0	0	0	0	0	0	0	0	0	0	0	0	0	0
832ad1b8da9f5e56c91096bfe9a84764	Eukaryota	Chordata	Actinopteri	Gadiformes	Bregmacerotidae	Bregmaceros	Bregmaceros_nectabanus	Unidentified_Gadiformes	87.2	0.54	CCTGAATCAGTTATGTAAAACAATCTTTACCCAGTAGAAACTTAATAATTTGATTTTAGGGCCTTAGGTTGGGGCGACCACGGAGTAAAATAAACCCTCCACGAAGAAGGGGCCTTATAGCCCTGAAACTCTGACAATCCCGTCTAAGCCTCAGAAATTCTGACTTTATTAGATCCGACCCACAAGTCGACTAACGGACCA	36	0	36	0	0	36	0	0	0	0	0	0	0	0	0	0	0	0	0	0	0	0	0	0	0	0	0	0	0	0	0	0	0	0	0	0	0	0
19cb05f553f67d54c7dcebbede92ba7b	Eukaryota	Chordata	Actinopteri	Gadiformes	Bregmacerotidae	Bregmaceros	Bregmaceros_pescadorus	Bregmaceros_sp.	98	0.89	CCTAAATAAGTTATGTTAAACACCCTGCACCCAGTAAAAACATAGTAGTTTTATTCGAGGGTCTTAGGTTGGGGCGACCACGGAGTAAAATAAACCCTCCACGAAGAAGGGGCCTCTATAAGCCCTAAATCCCCGATAATCACATCTAAGAAACAGAATCTCTGACTTTATTAGATCCGGTTAAGACCGACTAACGAACCA	2007	545	1462	545	1462	0	0	0	0	0	0	0	0	0	0	0	0	0	545	0	0	0	0	0	0	0	0	0	0	0	0	0	0	0	0	0	0	0
8b687455db2972e3d918c847c02b6700	Eukaryota	Chordata	Actinopteri	Gadiformes	Bregmacerotidae	Bregmaceros	Bregmaceros_pescadorus	Bregmaceros_sp.	97.5	0.9	CCTAAATAAGTTATGTTAAACACCCTGTACCCAGTAAAAACATAGTAGTTTTATTCGAGGGTCTTAGGTTGGGGCGACCACGGAGTAAAATAAACCCTCCACGAAGAAGGGGCCTCTATAAGCCCTAAATCCCCGATAATCACATCTAAGAAACAGAATCTCTGACTTTATTAGATCCGGTTAAGACCGACTAACGAACCA	35512	30751	4761	0	35512	0	0	0	0	0	0	0	0	30751	0	0	0	0	0	0	0	0	0	0	0	0	0	0	0	0	0	0	0	0	0	0	0	0
d9b13b11b16dd05cdceb9c0a780dfc7e	Eukaryota	Chordata	Actinopteri	Gadiformes	Bregmacerotidae	Bregmaceros	Bregmaceros_pescadorus	Bregmaceros_sp.	97.5	0.79	CCTAAATAAGTTATGTTTAACACCCTGCACCCAGTAAAAACATAGTAGTTTTATTCGAGGGTCTTAGGTTGGGGCGACCACGGAGTAAAATAAACCCTCCACGAAGAAGGGGCCTCTATAAGCCCTAAATCCCCGATAATCACATCTAAGAAACAGAATCTCTGACTTTATTAGATCCGGTTAAGACCGACTAACGAACCA	227	0	227	0	227	0	0	0	0	0	0	0	0	0	0	0	0	0	0	0	0	0	0	0	0	0	0	0	0	0	0	0	0	0	0	0	0	0
d80ef2c807713084a41b273c27775080	Eukaryota	Chordata	Actinopteri	Gadiformes	Macrouridae	Cetonurus	Cetonurus_globiceps	Unidentified_Macrouridae	92.5	0.79	CTAAAATAAACTCACCCAACAAACTTAAGTACAATTTAGAATAGGTGAAAATTATTGAAGTGTCTTTGGTTGGGGTGACCATGGGGTAACATAAAACCCCCACGAAGATAGAGGACACACTCCTCAGCACCTAGAGCCGCCCCTCCAAGTAACAAAACCTTTGACTTTAAAAATGATCCGGCGCCGCCGAATAACGAACAC	905	905	0	905	0	0	0	0	0	0	0	0	0	0	0	0	0	0	905	0	0	0	0	0	0	0	0	0	0	0	0	0	0	0	0	0	0	0
db6a2c42ddc6f626d2c321ca7da200a4	Eukaryota	Chordata	Actinopteri	Gadiformes	Macrouridae	Coelorinchus	Coelorinchus_longissimus	Coelorinchus_sp.	99	0.97	TTAAAATAACCCTGTAAAATAAACTTTAATACAAGAATAAACCTAGTGAAATTTATTTAAATGTCTTTGGTTGGGGTGACCGCGGGGCAAAACACAACCCCCATGAAGATTGGGGATATATCCCTAACACTAAGAGACACCCCTCTAAGTATCAAAATTTTTGACTTTAAAAATGATCCGGTACAACCGATTAACGAACCC	164	164	0	0	0	164	0	0	0	0	0	0	0	0	0	0	0	0	0	164	0	0	0	0	0	0	0	0	0	0	0	0	0	0	0	0	0	0
fce33037d196875e040a16ae0583a10f	Eukaryota	Chordata	Actinopteri	Gadiformes	Macrouridae	Coelorinchus	Coelorinchus_smithi	Coelorinchus_sp.	99	0.53	TTAAAATAACCCTGTAATATGAGCTTCAATACAAGCATAAACTTAGTGGAACTTATTTAAATGTCTTTGGTTGGGGTGACCACGGGGCAAAACATAACCCCCACGAAGATCGGGGACATATCCCTAACACTAAGAGACACCCCTCTAAGCAACAAAATTTTTTGACTTTAAAAATGATCCGGTACAACCGATTAACGAACTC	231	231	0	0	0	231	0	0	0	0	0	0	0	0	0	0	0	0	0	231	0	0	0	0	0	0	0	0	0	0	0	0	0	0	0	0	0	0
76b452d8f789fbfe31d3875e2f865516	Eukaryota	Chordata	Actinopteri	Gadiformes	Macrouridae	Coryphaenoides	Coryphaenoides_rudis	Coryphaenoides_sp.	100	1	TTAAAATAACCACGTTAAACAAACTCCGACATGAGAAAAAACTTAGTGAGCTTTATTTAAATGTCTTTGGTTGGGGTGACCGCGGGGCAAAACACAGCCCCCATGAAGATTGGGGAGATATCCCTAATACCAAGAATTACCCTTCTAAGCAACAAAATCTTTGACTTTAAAAATGATCCGGTTTGACCGATTAACGAACTC	196	0	196	0	0	196	0	0	0	0	0	0	0	0	0	0	0	0	0	0	0	0	0	0	0	0	0	0	0	0	0	0	0	0	0	0	0	0
dcb2b116adf97d9c9e08fd9203887aff	Eukaryota	Chordata	Actinopteri	Gadiformes	Macrouridae	Gadomus	Gadomus_colletti	Gadomus_sp.	96	0.83	CTAAGATAAGCCATGTTTAGAAATCTAATATATAAGTAAAAGCTTAGTGGCATTTATTGAAGTGTCTTCGGTTGGGGTGACCCTGGGGAAAAATAGAACCTCCAAGTAGACTGGAAACATTGTTTCTAGAACTCAGAGCCCATACTCCAAGTAACAAAATATTTGACTTTATGATCCGGTATAACCGATTAACGAACTA	17253	17253	0	17253	0	0	0	0	0	0	0	0	0	0	0	0	0	17253	0	0	0	0	0	0	0	0	0	0	0	0	0	0	0	0	0	0	0	0
6c1c20e310b80fb949dd2b6c0a9bbe4c	Eukaryota	Chordata	Actinopteri	Gadiformes	Macrouridae	Gadomus	Gadomus_colletti	Gadomus_sp.	95	0.83	CTAAGATAAGCCATGTTTAGAAATCTAATATATAAGTAAAAGCTTAGTGGCATTTATTGAAGTGTCTTCGGTTGGGGTGACCCTGGGGAAAAATAGAACCTCCAAGCAGACTGGAAACATTGTTTCTAGAACTCAGAGCCCATACTCCAAGTAACAAAATACTTGACTTTATGATCCGGTATAACCGATTAACGAACTA	41	41	0	41	0	0	0	0	0	0	0	0	0	0	0	0	0	41	0	0	0	0	0	0	0	0	0	0	0	0	0	0	0	0	0	0	0	0
c73e8b5017a7de972f70e4f323f9df85	Eukaryota	Chordata	Actinopteri	Gadiformes	Macrouridae	Gadomus	Gadomus_pepperi	Gadomus_pepperi	99	0.87	CTAAGATAAGCCATGTTTAGAAATCTAATATATAAGTAAAAGCTTAGTGGCATTTATTGAAGTGTCTTCGGTTGGGGTGGCCCTGGGGAAAAATAGAACCTCCAAGTAGACTGGAAACATTGTTTCTAGAACTCAGAGCCCATACTCCAAGTAACAAAATATTTGACTTTATGATCCGGTATAACCGATTAACGAACTA	202	202	0	202	0	0	0	0	0	0	0	0	0	0	0	0	0	202	0	0	0	0	0	0	0	0	0	0	0	0	0	0	0	0	0	0	0	0
192463b21596f00bad3d0568e17b95db	Eukaryota	Chordata	Actinopteri	Gadiformes	Macrouridae	Malacocephalus	Malacocephalus_laevis	Malacocephalus_laevis	97.5	1	CTAAAATAAACCCACCCAGCAAACTCCGAAACGAGCCATAACCCGGTGAAAATTATTGATGTGTCTTTGGTTGGGGCGACCATGGGGAAACACAAAACCCCCACGAAGATAGAGGATACACACCTCAACATCCAGAGCCACCCCTCCAAATAACAAAACTTTTGACTTAAAAATGATCCGGCGCAGCCGAATAACGAACCC	249	0	249	0	249	0	0	0	0	0	0	0	0	0	0	0	0	0	0	0	0	0	0	0	0	0	0	0	0	0	0	0	0	0	0	0	0	0
29773b2abea302050c312609249309fd	Eukaryota	Chordata	Actinopteri	Gadiformes	Macrouridae	Nezumia	Nezumia_cf._africana_ARV-2009	Unidentified_Macrouridae	91.4	0.56	CTAAAATAAAATTACCCAACAAATTCAAGTAAAGAATCAGACCCAGGTAAAAATTATTTAAGTGTCTTTGGTTGGGGTGACCATGGGGTAAAATATAACCCCCACGAAGATAGAGGACACTCACACACCCTCAACACTCAGAGTCACCTCTCCAAGTAACAAAACTTTTGACTTTAAAATTGATCCGGCCAAGCCGAATAACGAACCC	1880	0	1880	0	1880	0	0	0	0	0	0	0	0	0	0	0	0	0	0	0	0	0	0	0	0	0	0	0	0	0	0	0	0	0	0	0	0	0
e138be2b3ae07164c8dd906d9748ba45	Eukaryota	Chordata	Actinopteri	Gadiformes	Macrouridae	Nezumia	Nezumia_longebarbata	Nezumia_sp.	100	0.94	CTAAAATAAGCCCACCCAACAAATTCAAGAAAAGAATTAGACCCAGGTGAAAGTTATTTAAGTGTCTTTGGTTGGGGTGACCATGGGGTAAAATCTAACCCCCACGAAGATAGAGGACACATACACATCCCTCAACACTCAGAGCCACCTCTCCAAGTAACAGAATCTCTGACTTTAAAAATGATCCGGCCAAGCCGAATAACGAACCC	244	244	0	0	0	244	0	0	0	0	0	0	0	0	0	0	0	0	0	244	0	0	0	0	0	0	0	0	0	0	0	0	0	0	0	0	0	0
28296a18bedfb73d22f02ebdb36d394b	Eukaryota	Chordata	Actinopteri	Gadiformes	Macrouridae	Nezumia	Nezumia_stelgidolepis	Unidentified_Macrouridae	90	0.66	CCATAATAAGTCCGCCCTAAAGTTCAAGTAAAGAACTAAACCCCGGTGAAAATTATTTAAGTGTCTTTGGTTGGGGTGACCAAGGGGTAAAATCTAACCCCCTCGAAGATAGAGGACACCAATAACCCTCAACACCTAGAGTCACCTCTCCAAGTAGCAGAATCTCTGACTTTAAAAATGATCCGGCCAAGCCGAATAACGAACCC	753	753	0	0	753	0	0	0	0	0	0	0	0	0	0	0	753	0	0	0	0	0	0	0	0	0	0	0	0	0	0	0	0	0	0	0	0	0
5dd284a036d9af5e6b0f40b523a53d08	Eukaryota	Chordata	Actinopteri	Gadiformes	Macrouridae	Trachonurus	Trachonurus_sulcatus	Unidentified_Trachonurus	96.5	0.98	CTAAAATAAACTCACCCAACAAAAACAAGCACAATTCAAAACAGGTGAAAATTATTGAAGTGTCTTTGGTTGGGGTGACCCTGGGGTAGCACATAACCCCCACGAAGATAGAGGACACACTCCTCAACACTTAGAGCCGCCCCTCCATGTAACAAAACCTTTGACTTTAAAAATGATCCGGCGCAGCCGAATAACGAACCC	944	944	0	944	0	0	0	0	0	0	0	0	0	0	0	0	0	944	0	0	0	0	0	0	0	0	0	0	0	0	0	0	0	0	0	0	0	0
0ff769c991eaac30410a83f08eb9efe0	Eukaryota	Chordata	Actinopteri	Gadiformes	Macrouridae	Ventrifossa	Ventrifossa_rhipidodorsalis	Unidentified_Ventrifossa	99.5	0.94	CTATATTAAACTTACCTAACAAGTTCGAGCATGAGCCAGACCCCAGTAAAAATTAATGAAGTGTCTTTGGTTGGGGTGACCATGGGGCAACATAAAACCCCCACGAAGATAGGAAATTACTTCCCAACACTTAGAGCCACCCCTCCAAGTAACAAAACCTTTGACTTTAAATATGATCCGGCTCAGCCGAATAACGAACCC	36135	1548	34587	27517	0	8618	0	0	0	0	0	0	0	0	0	0	0	1548	0	0	0	0	0	0	0	0	0	0	0	0	0	0	0	0	0	0	0	0
3eec5313bef803e4caf3ede20b3824a7	Eukaryota	Chordata	Actinopteri	Gadiformes	Macrouridae	Ventrifossa	Ventrifossa_rhipidodorsalis	Unidentified_Ventrifossa	99	0.96	CTATATTAAACTTACCTAACAAGTTCGAGCATGAGCCAGACCCCAGTAAAAATTAATGAAGTGTCTTTGGTTGGGGTGACCATGGGGCAACATAAAACCCCCACGAAGATAGGAAATTACTTCCCAACACTTAGAGCCACCCCTCCAAGTAACAAAACCTCTGACTTTAAATATGATCCGGCTCAGCCGAATAACGAACCC	211	0	211	211	0	0	0	0	0	0	0	0	0	0	0	0	0	0	0	0	0	0	0	0	0	0	0	0	0	0	0	0	0	0	0	0	0	0
62814dc5fdc6feb8be6a7f9c1bb0044b	Eukaryota	Chordata	Actinopteri	Gadiformes	Macrouridae	Ventrifossa	Ventrifossa_rhipidodorsalis	Unidentified_Ventrifossa	99	0.97	CTATATTAAACTTACCTAACAAGTTCAAGCATGAACCAGACCCCAGTAAAAATTAATGAAGTGTCTTTGGTTGGGGTGACCATGGGGCAACACAAAACCCCCACGAAGATAGGAAATTACTTCCCAACACTTAGAGCCACCCCTCCAAGTAACAAAACCTTTGACTTTAAATATGATCCGGCTCAGCCGAATAACGAACCC	14998	7466	7532	0	14998	0	0	0	0	0	0	0	0	0	0	7466	0	0	0	0	0	0	0	0	0	0	0	0	0	0	0	0	0	0	7532	0	0	0
644ea48862991bae003e594113eae12f	Eukaryota	Chordata	Actinopteri	Gadiformes	Macrouridae	Ventrifossa	Ventrifossa_rhipidodorsalis	Unidentified_Ventrifossa	98.5	0.91	CTATATTAAACTTACCTAACAAGTTCGAGCGTGAGCCAGACCCCAGTAAAAATTAATGAAGTGTCTTTGGTTGGGGTGACCATGGGGCAACATAAAACCCCCACGAAGATAGGAAATTACTTCCCAACACTTAGAGCCACCCCTCCAAGTAACAAAACCTCTGACTTTAAATATGATCCGGCTCAGCCGAATAACGAACCC	36	0	36	36	0	0	0	0	0	0	0	0	0	0	0	0	0	0	0	0	0	0	0	0	0	0	0	0	0	0	0	0	0	0	0	0	0	0
77a9daf83b2cffc788a886b490599860	Eukaryota	Chordata	Actinopteri	Gadiformes	Macrouridae	Ventrifossa	Ventrifossa_rhipidodorsalis	Unidentified_Ventrifossa	98.5	1	CTATATTAAACTTACCTAACAAGTTCAAGCATGAACCAGACCCCAGTAAAAATTAATGAAGTGTCTTTGGTTGGGGTGACCATGGGGCAACACAAAACCCCCACGAAGATGGGAAATTACTTCCCAACACTTAGAGCCACCCCTCCAAGTAACAAAACCTTTGACTTTAAATATGATCCGGCTCAGCCGAATAACGAACCC	154	154	0	0	154	0	0	0	0	0	0	0	0	0	0	154	0	0	0	0	0	0	0	0	0	0	0	0	0	0	0	0	0	0	0	0	0	0
c931fa9daf844325ea6dd76a3f215249	Eukaryota	Chordata	Actinopteri	Gadiformes	Macrouridae	Ventrifossa	Ventrifossa_rhipidodorsalis	Unidentified_Ventrifossa	98.5	0.99	CTATATTAAACTTACCTAACAAGTTCAGGCATGAACCAGACCCCAGTAAAAATTAATGAAGTGTCTTTGGTTGGGGTGACCATGGGGCAACACAAAACCCCCACGAAGATAGGAAATTACTTCCCAACACTTAGAGCCACCCCTCCAAGTAACAAAACCTTTGACTTTAAATATGATCCGGCTCAGCCGAATAACGAACCC	49	0	49	0	49	0	0	0	0	0	0	0	0	0	0	0	0	0	0	0	0	0	0	0	0	0	0	0	0	0	0	0	0	0	0	0	0	0
7b4c37582aaca468eeaa9d25a9f26553	Eukaryota	Chordata	Actinopteri	Gadiformes	Macrouridae	Ventrifossa	Ventrifossa_rhipidodorsalis	Unidentified_Ventrifossa	97.5	0.54	CTATATTAAACTTACCTAACAAGTTCGAATATGAACCAGACCCTAGTAAAAATTAATGAAGTGTCTTTGGTTGGGGTGACCATGGGGCAACATAAAACCCCCACGAAGATAGGAAATTACTTCCCAACACTTAGAGCTACCCCTCCAAGTAACAAAACCTTTGACTTTAAAGATGATCCGGCTCAGCCGAATAACGAACCC	167	0	167	0	0	167	0	0	0	0	0	0	0	0	0	0	0	0	0	0	0	0	0	0	0	0	0	0	0	0	0	0	0	0	0	0	0	0
84e64848ad9c3765599b5c93a0d498e1	Eukaryota	Chordata	Actinopteri	Gadiformes	Macrouridae	Ventrifossa	Ventrifossa_rhipidodorsalis	Unidentified_Ventrifossa	97.5	0.99	CTATATTAAACTTACCTAACAAGTTCGAGCATGAGCCAGACCCCAGTAAAAATTAATGAAGTGTCTTTGGTTGGGGTGACCATGGGGCAACATAAAACCCCCACGAAGATAGGAAGTTACTTCCCAACACTTAGAGCCACCCCTCCAAGTAACAAAACCTTTGACTTTAAATATGATCCGGCTCAGCCGAATAACGAACCC	312	0	312	312	0	0	0	0	0	0	0	0	0	0	0	0	0	0	0	0	0	0	0	0	0	0	0	0	0	0	0	0	0	0	0	0	0	0
94c1cf44e09efdf5dec61aeaf61097f1	Eukaryota	Chordata	Actinopteri	Gadiformes	Macrouridae	Ventrifossa	Ventrifossa_rhipidodorsalis	Unidentified_Ventrifossa	97.5	0.63	CTATATTAAACTTACCTAACAAGTTCGAATATGAACCAGACCCTAGTAAAAATTAATGAAGTGTCTTTGGTTGGGGTGACCATGGGGCAACATAAAACCCCCACGAAGATAGGAAATTACTTCCCAACACTTAGAGCTACCCCTCCAAGTAACAAAACCTTTGACTTTAAAAATGATCCGGCTCAGCCGAATAACGAACCC	8206	0	8206	0	3071	5135	0	0	0	0	0	0	0	0	0	0	0	0	0	0	0	0	0	0	0	0	0	0	0	0	0	0	0	0	0	0	0	0
9b0c446c75849401982fd5e9edc37db9	Eukaryota	Chordata	Actinopteri	Gadiformes	Macrouridae	Ventrifossa	Ventrifossa_rhipidodorsalis	Unidentified_Ventrifossa	97.5	0.6	CTATATTAAACTTACCTAACAAGTTCGAATATGAACCAGACCCTAGTAAAAATTAATGAAGTGTCTTTGGTTGGGGTGACCATGGGGCAACATAAAACCCCCACGAAGATAGGAAAGTACTTCCCAACACTTAGAGCTACCCCTCCAAGTAACAAAACCTTTGACTTTAAAAATGATCCGGCTCAGCCGAATAACGAACCC	11324	0	11324	11324	0	0	0	0	0	0	0	0	0	0	0	0	0	0	0	0	0	0	0	0	0	0	0	0	0	0	0	0	0	0	0	0	0	0
1b10b0ef90f89e9817013773d5bfa273	Eukaryota	Chordata	Actinopteri	Gadiformes	Macrouridae	Ventrifossa	Ventrifossa_rhipidodorsalis	Unidentified_Ventrifossa	97	0.52	CTATATTAGACTTACCTAACAAGTTCGAATATGAACCAGACCCTAGTAAAAATTAATGAAGTGTCTTTGGTTGGGGTGACCATGGGGCAACATAAAACCCCCACGAAGATAGGAAATTACTTCCCAACACTTAGAGCTACCCCTCCAAGTAACAAAACCTTTGACCTTAAAAATGATCCGGCTCAGCCGAATAACGAACCC	69	0	69	0	69	0	0	0	0	0	0	0	0	0	0	0	0	0	0	0	0	0	0	0	0	0	0	0	0	0	0	0	0	0	0	0	0	0
311eabfed475fd529df3ca624d15807a	Eukaryota	Chordata	Actinopteri	Gadiformes	Macrouridae	Ventrifossa	Ventrifossa_rhipidodorsalis	Unidentified_Ventrifossa	97	0.55	CTATATTAAACTTACCTAACAAGTTCGAATATGAACCAGACCCTAGTAAAAATTAATGAAGTGTCTTTGGTTGGGGTGACCATGGAGCAACATAAAACCCCCACGAAGATAGGAAAGTACTTCCCAACACTTAGAGCTACCCCTCCAAGTAACAAAACCTTTGACTTTAAAAATGATCCGGCTCAGCCGAATAACGAACCC	117	0	117	117	0	0	0	0	0	0	0	0	0	0	0	0	0	0	0	0	0	0	0	0	0	0	0	0	0	0	0	0	0	0	0	0	0	0
0a4d0e0c725d3ff8754494ecfb551879	Eukaryota	Chordata	Actinopteri	Gadiformes	Macrouridae	Ventrifossa	Ventrifossa_rhipidodorsalis	Unidentified_Ventrifossa	94	0.73	CTATACTAAATTTACCTAACAAGTTCGCACATGAACCAGACCCCGGTAAAAATTATTAAAGTGTCTTTGGTTGGGGTGACCATGGGGCAACATAAAACCCCCACGAAGATAGGGGATTACTCCCCAACACTTAGAGCCACCCCTCCAAGTAACAAAACCTTTGACTTTAAAAATGATCCGGCCCAGCCGAATAACGAACCC	1986	0	1986	0	0	1986	0	0	0	0	0	0	0	0	0	0	0	0	0	0	0	0	0	0	0	0	0	0	0	0	0	0	0	0	0	0	0	0
d25612e9f904d59865ae2b9b00928d42	Eukaryota	Chordata	Actinopteri	Gadiformes	Moridae	Antimora	Antimora_rostrata	Antimora_rostrata	100	0.75	CTAAAATACACCACGTCTAGTATACTGTAACACCAGTAAAAGCCTAGTGGTTACATATTGAAGTGTCTTTGGTTGGGGCGACCGCGGGGTAAAACACAACCCCCTTGTGGACTGGGGATATTATCCCTAATACTCAGAGCCTCTACTCCAAGTAACAGAAATTCTGACTTTCTGATCCGGTATTACCGATCAACGAACCG	1653	1653	0	1653	0	0	0	0	0	0	0	0	0	0	0	0	0	0	1653	0	0	0	0	0	0	0	0	0	0	0	0	0	0	0	0	0	0	0
0d9395b7a4748fca51222ad0f0d58d32	Eukaryota	Chordata	Actinopteri	Gadiformes	Moridae	Gadella	Gadella_jordani	Gadella_jordani	99	1	CTAAAATAAATCACATTTAACATGCTAAAATAACAGTAAAAATCTAGTGAAAATTATTGAAGTGTCTTTGGTTGGGGCGACCATGGGGTAAAACATAACCCCCATACGGACTGGGGATACAATCCCTAATACCCAGAGCCTCCGCTCCAAGTAACAGAATTTCTGACCTTACGATCCGGTTACCCGATTAACGAACCG	4172	4172	0	0	4172	0	0	0	0	0	0	0	3174	0	0	0	998	0	0	0	0	0	0	0	0	0	0	0	0	0	0	0	0	0	0	0	0	0
ef88881c8c7318e3c5f2209399a0b220	Eukaryota	Chordata	Actinopteri	Gadiformes	Moridae	Gadella	Gadella_jordani	Gadella_jordani	98.5	0.98	CTAAAATAAATCACATTTAACATGCTAAAACAACAGTAAAAATCTAGTGAAAATTATTGAAGTGTCTTTGGTTGGGGCGACCATGGGGTAAAACATAACCCCCATACGGACTGGGGATACAATCCCTAATACCCAGAGCCTCCGCTCCAAGTAACAGAATTTCTGACCTTACGATCCGGTTACCCGATTAACGAACCG	754	754	0	0	754	0	0	0	0	0	0	0	754	0	0	0	0	0	0	0	0	0	0	0	0	0	0	0	0	0	0	0	0	0	0	0	0	0
d6052ce75f45839cd8f6ecb289a17733	Eukaryota	Chordata	Actinopteri	Gadiformes	Moridae	Gadella	Gadella_jordani	Gadella_jordani	98	1	CTAAAATAAATCACATTTAACATGCTAAAATAACAGTAAAAATCTAGTGAAAATTATTGAAGTGTCTTTGGTTGGGGCGACCATGGGGTAAAACATAAACCCCATACGGACTGGGGATACAATCCCTAATACCCAGAGCCTCCGCTACAAGTAACAGAATTTCTGACCTTACGATCCGGTTACCCGATTAACGAACCG	29	29	0	0	29	0	0	0	0	0	0	0	0	0	0	0	29	0	0	0	0	0	0	0	0	0	0	0	0	0	0	0	0	0	0	0	0	0
3d055d0dfeb9c84916b70a6009374b95	Eukaryota	Chordata	Actinopteri	Gadiformes	Moridae	Lotella	Lotella_rhacina	Unidentified_Moridae	93.4	0.97	TAAGAATAAATCATGTTTAATATCTATTTTACTAGCGAAAACCCAATGATTGGCTATTCAAATGTCTTTGGTTGGGGCGACCGCGGGGTAAAAAATAACCCCCATGTAGACTGGGGATACTATCCCTAATACTCAGAGCCTCAACTCCAAGTAACAGAAATTCTGACTTCCTGATCCGGCACTTCCGATCAACGAACCC	4825	0	4825	0	4825	0	0	0	0	0	0	0	0	0	0	0	0	0	0	0	0	0	0	0	0	0	0	0	0	0	0	0	0	0	0	0	0	0
3109c3798d6dba4a25ad8d161857d4fe	Eukaryota	Chordata	Actinopteri	Gobiiformes	Gobiidae	Amblyeleotris	Amblyeleotris_gymnocephala	Unidentified_Gobiidae	90	0.52	ACTAAACAGGCCACGTCAAGACCCCGTAAGCAACACGAAGTTAAACTAAGTGGACGCTGTTTTTATGTCTTTGGTTGGGGCGACCGCGGAGTAACAAAAACCCCCCGTGTGGAAAGGAATAACCCCCTAAAGCAAGAGCCACAGCTCTAACAAACAGAAAATCTGACCAAAAAGATCCGGCAACGCCGATCAACGGACCG	1045	0	1045	0	0	1045	0	0	0	0	0	0	0	0	0	0	0	0	0	0	0	0	0	0	0	0	0	0	0	0	0	0	0	0	0	0	0	0
243ba3237ebdbcd833b9f166d8e46fb8	Eukaryota	Chordata	Actinopteri	Gobiiformes	Gobiidae	Pleurosicya	Pleurosicya_micheli	Unidentified_Gobiidae	90.5	0.81	AAAGAGAAGACTGCCCTACCAAACTCCCTGCTAACGCAAGTAAAACAGGCGCCCCTTCCTCCGCTGTCTTTGGTTGGGGCGACCGCGGGGTAACACAAAACCCCCGTGTGGAAAGGAATTAAAACCCAATGCCAGAGCGACAGCTCTAACTAGCAGAACTTCTGACCATTAAGACCCAGCAATGCTGATCAACGAACCG	650	0	650	0	0	650	0	0	0	0	0	0	0	0	0	0	0	0	0	0	0	0	0	0	0	0	0	0	0	0	0	0	0	0	0	0	0	0
9be533af73ac3b1c1307957e2fc39504	Eukaryota	Chordata	Actinopteri	Gobiiformes	Gobiidae	Ptereleotris	Ptereleotris_uroditaenia	Ptereleotris_uroditaenia	97.5	0.56	ACCAGAGCGGCTCACGTTAAAGCCCCTAGACTATTAGGACAAAACCAAGTGATTCCCTCTCCCATGTCTTTGGTTGGGGCGACCGCGGAGTAATGAAAAACCCCCACGTGGAAGGGGACACCCCCCTTGAAATAAGAGCTACAACTCCACCTGACAGAAATTCTGGCCATAAGATCCGGCAATGCCGATCAACGGACCC	2647	0	2647	0	0	2647	0	0	0	0	0	0	0	0	0	0	0	0	0	0	0	0	0	0	0	0	0	0	0	0	0	0	0	0	0	0	0	0
22101de9aca4ea9a3465841dc82eb618	Eukaryota	Chordata	Actinopteri	Gobiiformes	Gobiidae			Unidentfified_Gobiiformes	88.6	0.88	ACCAGGACAGACCATGTTAAAAACCCCAAGCAACCAGGGAAGAACAAAATGGTCCCTGCCCCGATGTCTTTGGTTGGGGCGACCGCGGAGTAACAATAAACCCCCACGTGGAATGGGATATCCTCCTCAAAACCAGAGCCACAGCTCTAATAAGCAGAAGATCTGACCCTCAAGACCCGGCAAAGCCGATCAACGGACCC	209	209	0	0	0	209	0	0	0	0	0	0	0	0	0	0	0	0	0	0	0	0	209	0	0	0	0	0	0	0	0	0	0	0	0	0	0	0
420ab74474ed1f9fc06f3838833606de	Eukaryota	Chordata	Actinopteri	Gobiiformes	Gobiidae			Unidentfified_Gobiiformes	88	0.58	ACCAAAATAGATCACGTTAAAACCCCTAAATAAATAGGAATAAACCAAATGATCCCTATTTCCCTGTCTTTGGTTGGGGCGACCGCGGAGAAATAAATAACCCCCACGTGGAACGGGTAGTTTTACCCTAAAACCAGAGCCACAGCTCTAGTAAACAGAAAATCTGACCAGTAAGATCCGGCAAAGCCGATCAACGGACCC	239304	327	238977	0	0	239304	0	0	0	0	0	0	0	0	0	0	0	0	0	0	0	283	44	0	0	0	0	0	0	0	0	0	0	0	0	0	0	0
d09631c1c962b347f092b6b2b81e61f5	Eukaryota	Chordata	Actinopteri	Gobiiformes	Gobiidae			Unidentfified_Gobiiformes	87.6	0.62	ACCAAGACAGACCACGTTAAGTCCCCACAGCAAAGCGGAATAAAACTAAGTGGCACCTGTCTTATTGTCTTTGGTTGGGGCGACCACGGAGTAACAACAAACCCCCGTGCGGAAGGGGACACATCCTCAAAGCAAGAGCCACAGCTCTAACGAGCAGAACATCTGACCAAAAAGATCCGGCAATGCCGATCAACGGACCG	5885	0	5885	0	0	5885	0	0	0	0	0	0	0	0	0	0	0	0	0	0	0	0	0	0	0	0	0	0	0	0	0	0	0	0	0	0	0	0
817fbad4126f9d36909be3467b23d50c	Eukaryota	Chordata	Actinopteri	Gobiiformes	Gobiidae			Unidentfified_Gobiiformes	87.3	0.57	ACCAGGATAGGCCACGTAAAAACGCTTATGTAACCAAGTATAAACAAAATGGCTTCTCTCCTAATGTCTTTGGTTGGGGCGACCACGGAGTAATAAAAACCCCCCGCGTGGAACGGGTGAGAACCCTAAAACCAGAGCCACAGCTCTAAGAAACAGAAAATCTGACCAATAAGATCCGGCAGCGCCGATCAACGGACCC	11236	0	11236	0	0	11236	0	0	0	0	0	0	0	0	0	0	0	0	0	0	0	0	0	0	0	0	0	0	0	0	0	0	0	0	0	0	0	0
775f5651edd415216dfc5c62b6b6223b	Eukaryota	Chordata	Actinopteri	Gobiiformes	Gobiidae			Unidentfified_Gobiiformes	87.1	0.55	ACAAAAATAGATCACGTTAAAACCCCTAAATAAATAGGAATAAACCAAATGATCCCTATTTCCCTGTCTTTGGTTGGGGCGACCGCGGAGAAATAAATAACCCCCACGTGGAACGGGTAGTTTTACCCTAAAACCAGAGCCACAGCTCTAGTATACAGAAAATCTGACCAGTAAGATCCGGCAAAGCCGATCAACGGACCC	34	0	34	0	0	34	0	0	0	0	0	0	0	0	0	0	0	0	0	0	0	0	0	0	0	0	0	0	0	0	0	0	0	0	0	0	0	0
a17574a387859279766c60410c1c1703	Eukaryota	Chordata	Actinopteri	Gobiiformes	Gobiidae			Unidentfified_Gobiiformes	87.1	0.63	ACCAAAATAGATCACGTTAAAACCCCTAAATAAATAGGAATAAACCAAATGATCCCTATTTCCCTGTCTTTGGTTGGAACGACCGCGGAGAAATAAATAACCCCCACGTGGAACGGGTAGTTTTACCCTAAAACCAGAGCCACAGCTCTAGTAAACAGAAAATCTGACCAGTAAGATCCGGCAAAGCCGATCAACGGACCC	33	0	33	0	0	33	0	0	0	0	0	0	0	0	0	0	0	0	0	0	0	0	0	0	0	0	0	0	0	0	0	0	0	0	0	0	0	0
338fc490ed8fe6e02d5305fda3a1414b	Eukaryota	Chordata	Actinopteri	Gobiiformes	Gobiidae			Unidentfified_Gobiiformes	86	0.69	ACAAGGATACATCACGTTAATACCCCCACATTAATGGGAATAAACAAAATGCTTCCTATCCCCCTGTCTTTGGTTGGGGCGACCGCGGGGTAACAACCAACCCCCACGTGGAATGGGCAACTCCCTTTAAAGAAAGAGCCACAGCTCTAACAAACAGAAGATCTGACCAATAAGATCCGGCAACGCCGATCAACGGACCC	10561	2261	8300	0	0	10561	0	0	0	0	0	0	0	0	0	0	0	0	0	0	2261	0	0	0	0	0	0	0	0	0	0	0	0	0	0	0	0	0
17d17dda8c3c281ee14a3c261b1dd5b5	Eukaryota	Chordata	Actinopteri	Gobiiformes	Gobiidae			Unidentfified_Gobiiformes	85.7	0.72	ACAAGGATACATCACGTTAATACCCCCACATTAATGGGAATAAACAAAATGCTTCCTATCCCCCTGTCTTTGGTTGGGGCGACCGCGGGGTAACAGCCAACCCCCACGTGGAATGGGCAACTCCCTTTAAAGAAAGAGCCACAGCTCTAACAAACAGAAGATCTGACCAATAAGATCCGGCAACGCCGATCAACGGACCC	1129	1129	0	0	0	1129	0	0	0	0	0	0	0	0	0	0	0	0	0	0	1129	0	0	0	0	0	0	0	0	0	0	0	0	0	0	0	0	0
01db5415ef744114b3f881fddf022f8a	Eukaryota	Chordata	Actinopteri	Gobiiformes	Gobiidae			Unidentfified_Gobiiformes	84.2	0.66	ACTAGGACAAACCACGTCAATAACCTTGAAAAAACGAGAATAAACCAAAGGGCTATTGTCCCCCTGTCTTTGGTTGGGGCGACCGCGGAGTAACAACTAACCCCCACGTGGAATGGGCCACCCCCTAAAGCAAAGAGCCACAGCTCTCCCAAACAGAAATTCTGACCAAAAAGATCCGGTAAACCCGATCAACGGACCC	106	0	106	0	0	106	0	0	0	0	0	0	0	0	0	0	0	0	0	0	0	0	0	0	0	0	0	0	0	0	0	0	0	0	0	0	0	0
1596945c079df9b8abbba4a706e419c0	Eukaryota	Chordata	Actinopteri	Gobiiformes	Gobiidae			Unidentfified_Gobiiformes	82	0.6	ACCAGGATAGGCCACGTAAAAACGCTTATGTAACCAAGTATAAACAAAATGGCTTCTCTCCTAATGTCTTTGGTTGGGGCGACCACGGAGTAATAAAAACCCCCCGCGTGGAACGGGTGAGAACCCTAAAACCAGAGCCACAGCTCTAAGAAACAGAAGATCTGACCAATAAGATCCGGCAGCGCCGATCAACGGACCC	544	544	0	0	0	544	0	0	0	0	0	0	0	0	0	0	0	0	0	0	0	0	0	0	544	0	0	0	0	0	0	0	0	0	0	0	0	0
2237b1fe3c29c15d52ed29e385bbdb20	Eukaryota	Chordata	Actinopteri	Holocentriformes	Holocentridae	Ostichthys	Ostichthys_japonicus	Ostichthys_japonicus	99	1	ATAAAGCGGACCACATAAAACAACCCAAAATAAAGGACAAAACATAAGGGGTCCCCGCCCAAATGTCTTTGGTTGGGGCGACCGCGGGGAAAAACAAAACCCCCACGTGGAACAGGGAGACCCTCCCCAAAACTAAGAGATACCCCTCTAAGAAGCAGAACATCTGACCATAAATGATCCGGCACAGCCGATCAACGGACCG	4473	4473	0	0	4473	0	0	0	0	0	0	0	0	0	0	4473	0	0	0	0	0	0	0	0	0	0	0	0	0	0	0	0	0	0	0	0	0	0
ce16b5026d9629458b11a6b666dd490a	Eukaryota	Chordata	Actinopteri	Kurtiformes	Apogonidae	Apogon	Apogon_semilineatus	Unidentified_Apogonidae	92	0.91	ACCAAGGCAGACCATGTTAAGAACCCCCAAAAAAGGGCCTGAACCTAGCGACTGCTGCCTACTTGTCTTTGGTTGGGGCGACCACGGAGAAAAAGTAAACCCCCGTGTGGAACAGGGATAGCCCCCCTTAAATCCAGAGTGACAGCTCTAAAGAACAGAATTTCTGACCGAACATGATCCGGCAAAGCCGATCAACGGACCG	119	119	0	0	0	119	0	0	0	0	0	0	0	0	0	0	0	0	0	0	119	0	0	0	0	0	0	0	0	0	0	0	0	0	0	0	0	0
b1f26c96622ddf140c99e67fccad2592	Eukaryota	Chordata	Actinopteri	Kurtiformes	Apogonidae	Jaydia		Unidentified_Apogonidae	90	0.52	ATCTAAGCAGACCATGTTAAACAACCCGACTATGGGCCTAAACCTAGTGATTACTGCCCAACTGTCTTTGGTTGGGGCAACCACGGAGAAAAACAAAATCCCCGTGTGGAATAAGGGCAACCCCCTTTGAATCCAGAGTGACAACTCTAACAAGCAGAAATTCTGACCAATGCATGATCCGGCCAAGCCGATCAACGGACCG	11186	603	10583	0	0	11186	0	0	0	0	0	0	0	0	0	0	0	0	0	0	374	0	0	229	0	0	0	0	0	0	0	0	0	0	0	0	0	0
2faba359db793c5e8c80b0907fc35ec2	Eukaryota	Chordata	Actinopteri	Kurtiformes	Apogonidae	Jaydia		Unidentified_Apogonidae	87.4	0.55	ATTAAAGCAGACCATGTCAAATAACCCCTTCTAAGGGAGTGAACTTAATGACTACTGCCCAACTGTCTTTGGTTGGGGCAACCACGGAGAAAAACAAAACCCCCGTGAGGAATAGGGAAAACCCCCCTTAAACCCAGAGTGACAACTCTAATAAGCAGAAATTCTGACCAAAAACGATCCGGCAAAGCCGATCAACGGACCG	8249	0	8249	0	0	8249	0	0	0	0	0	0	0	0	0	0	0	0	0	0	0	0	0	0	0	0	0	0	0	0	0	0	0	0	0	0	0	0
9d0f63ffd2da7a200f5c244c576e7ff6	Eukaryota	Chordata	Actinopteri	Kurtiformes	Apogonidae	Jaydia		Unidentified_Kurtiformes	86.9	0.61	ATTAAAGCAGACCATGTCAAATAACCCCTTCTAAGGGAGTGAACTTAATGACTGCTGCCCAACTGTCTTTGGTTGGGGCAACCACGGAGAAAAACAAAACCCCCGTGAGGAATAGGGAAAACCCCCCTTAAACCCAGAGTGACAACTCTAATAAGCAGAAATTCTGACCAAAAACGATCCGGCAAAGCCGATCAACGGACCG	97	0	97	0	0	97	0	0	0	0	0	0	0	0	0	0	0	0	0	0	0	0	0	0	0	0	0	0	0	0	0	0	0	0	0	0	0	0
867933192ea5bf5276b808098fd15624	Eukaryota	Chordata	Actinopteri	Kurtiformes	Apogonidae	Siphamia	Siphamia_tubifer	Siphamia_sp.	95	1	ATAAAATAGATCAGGTCAAACCCCTAATTAAAGGCCTATGACCAACGATTACTATTTAACTGTCTTCGGTTGGGGCGACCGCGGAGAAAAACAAAACCCCCGCGTGGAACAGGATACATACTATTAATCCTTAAATTCAGGGCGACAGCCCAGACAGACAGAACTTCTGGCCAATAGATCCGGTTTAACCGATTTACGGAACG	4928	147	4781	0	0	4928	0	0	0	0	0	0	0	0	0	0	0	0	0	147	0	0	0	0	0	0	0	0	0	0	0	0	0	0	0	0	0	0
126f534ee875c110b89c0f8697be6344	Eukaryota	Chordata	Actinopteri	Kurtiformes	Apogonidae			Unidentified_Kurtiformes	89.4	0.67	ATCTAAGCAGACCATGTTAAACAACCCGACTATGGGCCTAAACCTAGTGATTACTGCCCAACTGTCTTTGGTTGGGGCAACCACGGAGAAAAACAAAATCCCCGTGTGGAATAAGGGCAACCCCCTTTGAATCCAGAATGACAACTCTAACAAGCAGAAATTCTGACCAATGCATGATCCGGCCAAGCCGATCAACGGACCG	76	0	76	0	0	76	0	0	0	0	0	0	0	0	0	0	0	0	0	0	0	0	0	0	0	0	0	0	0	0	0	0	0	0	0	0	0	0
a05d789fab33c89ef5895743fd60dee9	Eukaryota	Chordata	Actinopteri	Kurtiformes	Apogonidae			Unidentified_Kurtiformes	89.2	0.89	ATTAAAGCAGACCATGTCAAATAACCCCTTCTAAGGGAGTGAACTTAATGACTACTGCCCAACTGTCTTTGGTTGGGGCAACCACGGAGAAAAACAAAACCCCCGTGCGGAATAGGGAAAACCCCCCTTAAACCCAGAGTGACAACTCTAATAAACAGAAATTCTGACCAAAAACGATCCGGCAAAGCCGATCAACGGACCG	331	331	0	0	0	331	0	0	0	0	0	0	0	0	0	0	0	0	0	0	331	0	0	0	0	0	0	0	0	0	0	0	0	0	0	0	0	0
3bcb1a8dfc58a9707ff888d8eee3f621	Eukaryota	Chordata	Actinopteri	Kurtiformes	Apogonidae			Unidentified_Apogonidae	88	0.88	GTAAGACAGACCATGTTAAGGACCCCCAGATAAGAGTCTGAACCTAGTGGGCACTGTCCGACTGCCTTTGGTTGGGGCGACCACGGAGTAAAATAAAACCCCCGTGTGGAACAGGGGCAATCCCCCTTAAGTCCAGAGTGACAACTCTAACAAGCAGAATTTCTGACCAAACAATGATCCGGCAAAGCCGATCAACGGACCG	94	94	0	0	0	94	0	0	0	0	0	0	0	0	0	0	0	0	0	0	0	0	0	0	94	0	0	0	0	0	0	0	0	0	0	0	0	0
7d8956b33f9c87508feae615a1b57d0b	Eukaryota	Chordata	Actinopteri	Labriformes	Labridae	Bodianus	Bodianus_bilunulatus	Bodianus_sp.	96	0.66	ACCAAGGCAGATTCCGTTAAAGACCCTCGTCAAGGGACCAAACAAAGCAATCCCTGCCCTAATGTCTTTGGTTGGGGCGACCGCGGGGAAACATATAACCCCCATGTGGAATGGGAACACCCTTCCTACAACCAAGAGCTCCCGCTCTAAGTACCAGAAATTCTGACCAAACAGATCCGGCTTTCGACCGATCAACGGACCG	7694	0	7694	0	0	7694	0	0	0	0	0	0	0	0	0	0	0	0	0	0	0	0	0	0	0	0	0	0	0	0	0	0	0	0	0	0	0	0
073427a5e0fa4176aefc6cf8d963fc68	Eukaryota	Chordata	Actinopteri	Labriformes	Labridae	Choerodon	Choerodon_cauteroma	Choerodon_cauteroma	99.5	0.53	ATAAAGCAGATCATGTTAAGGACCCTCACACAAGAACCAAAACAGGACGAAACCTGCTAGAATGTCTTTGGTTGGGGCGACCACGGAGGAAAACACATCCTCCATGCGGAACGGGACCCATCAAGTCCCATAACCAAGAGCCTCCCGCTCTAAGTATCAGAAACTTTTGACCTACCAGATCCGGCCTAACGCCGATCAACGAACCG	1635	1635	0	0	0	1635	0	0	0	0	0	0	0	0	0	0	0	0	0	0	0	0	0	1635	0	0	0	0	0	0	0	0	0	0	0	0	0	0
ebd338c258dd03865a71c4449a7366eb	Eukaryota	Chordata	Actinopteri	Labriformes	Labridae	Choerodon	Choerodon_gymnogenys	Choerodon_gymnogenys	99.5	1	ATAAGGCAGATCACGTTAAAAATACCCCATAAAAGTAAAAACAAAAAGATAGCTGCTGAAATGTCTTTGGTTGGGGCGACCGCGGAGGAAAAAAATCCTCCATGTGGACTGGGGCCCGGGGCCCTATAACTAAGAGCTACCGCTCTAAGTATTAGAAACTTTTTAACCTACCAGATCCGGCCAGCCGATCAACGAACCG	469	469	0	0	0	469	0	0	0	0	0	0	0	0	0	0	0	0	0	0	469	0	0	0	0	0	0	0	0	0	0	0	0	0	0	0	0	0
25febf83f49d4923c8c7ad66a39dd54b	Eukaryota	Chordata	Actinopteri	Labriformes	Labridae	Coris	Coris_caudimacula	Coris_caudimacula	100	1	ACCAAGACAGCCCACGTCAAGAAACCCCTCACAAGGGGCCGAACTAGGTGGACCCCGTCCTAATATCTTCGGTTGGGGCGACCCTGGGGAGATAAAGAACCCCCATGCGGAATGAAAGCATTGCTTTCAAAACCAAGAGCTACAACTCTAAGAGGCAGAACTTCTGACCACTAAGATCCGGCCAAGCCGATCAACGAACCG	41	41	0	0	0	41	0	0	0	0	0	0	0	0	0	0	0	0	0	0	0	0	41	0	0	0	0	0	0	0	0	0	0	0	0	0	0	0
a572c730facc16466a1c42aebb801839	Eukaryota	Chordata	Actinopteri	Labriformes	Labridae	Thalassoma		Thalassoma_sp.	99.5	0.99	ACTAAAGCAGACCATGTCAAACACCCCCAGACAAGGGACTGAACTAGGTGGATTCTGCCCTAATGTCTTTGGTTGGGGCGACCCTGGGGAAATAAATAACCCCCATGTGGAGTGGAAACACTATTTCCAAAACCAAGAGCTAACCGCTCTAAGTAACAGAATTTCTGACCATTTTAGATCCGGCAAAGCCGATCAGCGGACCG	749	749	0	0	0	749	0	0	0	0	0	0	0	0	0	0	0	0	0	0	0	0	0	749	0	0	0	0	0	0	0	0	0	0	0	0	0	0
52522d36d4fbd2e744fecabecfc5ab64	Eukaryota	Chordata	Actinopteri	Labriformes	Labridae		cf. Thalassoma sp. AWFS-F16-0592	Unidentified_Labridae	99.5	0.93	ACTAAAGCAGACCATGTCAAACACCCCCAGATAAGGGACTGAACTAGGTGGATTCTGCCCTAATGTCTTTGGTTGGGGCGACCCTGGGGAAATGAATAACCCCCATGTGGAGTGGAAACACTATTTCCAAAACCAAGAGCTAACCGCTCTAAGTAACAGAATTTCTGACCATTTTAGATCCGGCAAAGCCGATCAGCGGACCG	93	93	0	0	0	93	0	0	0	0	0	0	0	0	0	0	0	0	0	0	0	0	0	93	0	0	0	0	0	0	0	0	0	0	0	0	0	0
637de392570610dfc4437d46dabf5079	Eukaryota	Chordata	Actinopteri	Labriformes	Labridae		cf. Thalassoma sp. AWFS-F16-0592	Unidentified_Labridae	99.5	0.94	ACTAAAGCAGACCATGTCAAACACCCCCGGATAAGGGACTGAACTAGGTGGATTCTGCCCTAATGTCTTTGGTTGGGGCGACCCTGGGGAAATAAATAACCCCCATGTGGAGTGGAAACACTATTTCCAAAACCAAGAGCTAACCGCTCTAAGTAACAGAATTTCTGACCATTTTAGATCCGGCAAAGCCGATCAGCGGACCG	779	0	779	0	0	779	0	0	0	0	0	0	0	0	0	0	0	0	0	0	0	0	0	0	0	0	0	0	0	0	0	0	0	0	0	0	0	0
746010b500cdd86b44a3c43343d1e84d	Eukaryota	Chordata	Actinopteri	Labriformes	Labridae		cf. Thalassoma sp. AWFS-F16-0592	Unidentified_Labridae	99.5	0.93	ACTAAAGCAGGCCATGTCAAACACCCCCAGATAAGGGACTGAACTAGGTGGATTCTGCCCTAATGTCTTTGGTTGGGGCGACCCTGGGGAAATAAATAACCCCCATGTGGAGTGGAAACACTATTTCCAAAACCAAGAGCTAACCGCTCTAAGTAACAGAATTTCTGACCATTTTAGATCCGGCAAAGCCGATCAGCGGACCG	476	476	0	0	0	476	0	0	0	0	0	0	0	0	0	0	0	0	0	0	0	0	0	476	0	0	0	0	0	0	0	0	0	0	0	0	0	0
e6b580863668d23dae1f9daf6dc157ee	Eukaryota	Chordata	Actinopteri	Labriformes	Labridae		cf. Thalassoma sp. AWFS-F16-0592	Unidentified_Labridae	99.5	0.98	ACTAAAGCAGACCATGTCAAACACCCCCAGATAAGGGACTGAACTAGGTGGATTCTGCCCTAATGTCTTTGGTTGGGGCGACCCTGGGGAAATAAATAACCCCCATGTGGAGTGGAAACACTATTTCCAAAACCAAGAGCTAACCGCTCTAAGTGACAGAATTTCTGACCATTTTAGATCCGGCAAAGCCGATCAGCGGACCG	812	0	812	0	0	812	0	0	0	0	0	0	0	0	0	0	0	0	0	0	0	0	0	0	0	0	0	0	0	0	0	0	0	0	0	0	0	0
641210197bf4a48c25e859f08fae87d3	Eukaryota	Chordata	Actinopteri	Labriformes	Labridae		cf. Thalassoma sp. AWFS-F16-0593	Unidentified_Labridae	100	0.93	ACTAAAGCAGACCATGTCAAACACCCCCAGATAAGGGACTGAACTAGGTGGATTCTGCCCTAATGTCTTTGGTTGGGGCGACCCTGGGGAAATAAATAACCCCCATGTGGAGTGGAAACACTATTTCCAAAACCAAGAGCTAACCGCTCTAAGTAACAGAATTTCTGACCATTTTAGATCCGGCAAAGCCGATCAGCGGACCG	1540	1540	0	0	0	1540	0	0	0	0	0	0	0	0	0	0	0	0	0	0	0	0	549	991	0	0	0	0	0	0	0	0	0	0	0	0	0	0
426219c159f1a2188027b8474f0a0470	Eukaryota	Chordata	Actinopteri	Labriformes	Labridae			Unidentified_Labridae	99.5	0.97	ACTAAAGCAGACCATGTCAAGCACCCCCAGATAAGGGACTGAACTAGGTGGATTCTGCCCTAATGTCTTTGGTTGGGGCGACCCTGGGGAAATAAATAACCCCCATGTGGAGTGGAAACACTATTTCCAAAACCAAGAGCTAACCGCTCTAAGTAACAGAATTTCTGACCATTTTAGATCCGGCAAAGCCGATCAGCGGACCG	430	430	0	0	0	430	0	0	0	0	0	0	0	0	0	0	0	0	0	0	0	0	0	430	0	0	0	0	0	0	0	0	0	0	0	0	0	0
a3d55b739d1c3a6a01ea4be681a2043b	Eukaryota	Chordata	Actinopteri	Labriformes	Labridae			Unidentified_Labriformes	87.6	0.64	ACCAAGGCAAACCATGTTACTCACCCCCTACACAAGGGACTAAACCAGGTGGATTCTGCCCTAATGTCTTTGGTTGGGGCGACCGCGGGGAAATGCAAAACCCCCATGTGGACCGGGATAAACATCCTAGAACTAAGAGCTCCCGCTCTAAGAACCAGAACTTCTGACCAAACAGATCCGGCAAAGCCGATCAACGGACCG	181306	181306	0	0	0	181306	0	0	0	0	0	0	0	0	0	0	0	0	0	0	0	181306	0	0	0	0	0	0	0	0	0	0	0	0	0	0	0	0
11d1cc3bac6f6d232e71b132ba35ddbc	Eukaryota	Chordata	Actinopteri	Labriformes	Labridae			Unidentified_Labriformes	86.7	0.78	AAATAAGACAGACCATGTCAAGTAACCCTAAATAAAGGATTGAACTAGGTGGCCCCCGTCCGAATGTCTTTGGTTGGGGCGACCCTGGGGAAATAAACAACCCCCATGTGGAGTGGAGGCATGCCTCCAGAACCAAGAGCTAACCGCTCTAAGTAGCAGAATTTCTGACCATCCAGATCCGGCAATGCCGATCAGCGGACCG	7889	627	7262	0	0	7889	0	0	0	0	0	0	0	0	0	0	0	0	0	0	627	0	0	0	0	0	0	0	0	0	0	0	0	0	0	0	0	0
06d21b4b59f8a708fe03c7a16079b415	Eukaryota	Chordata	Actinopteri	Labriformes	Labridae			Unidentified_Labriformes	86.2	0.8	AAATAAGACAGACCATGTCAAGTAACCCTAAATAAAGGATTGAACTAGGTGGCCCCCGTCCGAATGTCTTTGGTTGGGGCGACCCTGGGGAAATAAACAACCCCCATGTGGAGTGGAGGCATGCCTCCAGAACCAAGAGCTAACCGCTCTAAGTAGCAGAATTTCTGACCATCCAGACCCGGCAATGCCGATCAGCGGACCG	1066	1066	0	0	0	1066	0	0	0	0	0	0	0	0	0	0	0	0	0	0	1066	0	0	0	0	0	0	0	0	0	0	0	0	0	0	0	0	0
734058733051aac315fc3f33373c3683	Eukaryota	Chordata	Actinopteri	Lophiiformes	Antennariidae	Antennarius	Antennarius_pictus	Antennarius_pictus	100	1	GCTGAAACAGCCAAACGTTAAACTGTTTTATTAAAAAACAACAACCTAGTAATCCCTGTTTTCATGTCTTTGGTTGGGGCGACCATGGAGTAAAAGAAAACCTCCACGTGGAACGAGAGTACTACTCCCCAAAACCAGGGCTACCGCCCTAAGTATCAGAACTTCTGACCTTACAGATCCGGTTTTACACCGATTAACGAATCA	16197	0	16197	0	16197	0	0	0	0	0	0	0	0	0	0	0	0	0	0	0	0	0	0	0	0	0	0	0	0	0	0	0	0	0	0	0	0	0
9b385b4bfcf5eb0c018bfc46aa7687b4	Eukaryota	Chordata	Actinopteri	Lophiiformes	Antennariidae	Antennarius	Antennarius_pictus	Antennarius_pictus	99.5	1	GCTGAAACAGCCAAACGTTAAACTGTTTTATTAAAAAACAACAACCTAGTAATCCCTGTTTTCATGTCTTTGGTTGGGGCGGCCATGGAGTAAAAGAAAACCTCCACGTGGAACGAGAGTACTACTCCCCAAAACCAGGGCTACCGCCCTAAGTATCAGAACTTCTGACCTTACAGATCCGGTTTTACACCGATTAACGAATCA	179	0	179	0	179	0	0	0	0	0	0	0	0	0	0	0	0	0	0	0	0	0	0	0	0	0	0	0	0	0	0	0	0	0	0	0	0	0
a90475b6c0c0fb619a6d013ed9bca38d	Eukaryota	Chordata	Actinopteri	Lophiiformes	Antennariidae	Antennarius	Antennarius_pictus	Antennarius_pictus	99.5	1	GCTGAAACAGCCAAACGTTAAACTGTTTTATTAAAAAACAACAACCTAGTAATCCCTGTTTTCATGTCTTTGGTTGGGGCGACCATGGAGTAAAAGAAAACCTCCACGTGGAACGAGAGTACTACTCCCCAAAACCAGGGCTACCGCCCTAAGTATCAGAACTTCTGACCTTACAGATCCGGTTCTACACCGATTAACGAATCA	886	0	886	0	886	0	0	0	0	0	0	0	0	0	0	0	0	0	0	0	0	0	0	0	0	0	0	0	0	0	0	0	0	0	0	0	0	0
5e1518690825a8ac5ca75716b395275b	Eukaryota	Chordata	Actinopteri	Lophiiformes	Antennariidae	Antennarius	Antennarius_striatus	Antennarius_striatus	100	1	GCTGGGGCAAACTAATGTTAAATTATCCTCTCAAAGGATAATAGCTAAAACCCCTGCCCTCATGTCTTTGGTTGGGGCGACCATGGAGTAAAGAGCAACCTCCACGTGGAATAAGAGTACTACTCCCTAAAACTAGGGCTACCACCCCATTTGTCAGAATTTCTGGCCTTATAGATCCGGCTTACGCCGATTAACGAATTG	1604	0	1604	0	0	1604	0	0	0	0	0	0	0	0	0	0	0	0	0	0	0	0	0	0	0	0	0	0	0	0	0	0	0	0	0	0	0	0
f546cc8c49194b001bd81daa5bfcfa56	Eukaryota	Chordata	Actinopteri	Lophiiformes	Centrophrynidae	Centrophryne	Centrophryne_spinulosa	Centrophryne_spinulosa	99.5	1	GCACGAACAGACTATGTTAAATAACACCGACACAAGCAGAAACAAAATATCCCCCTGTTCCAATGTCTTTGGTTGGGGCGACCACGGGGAAATAAAAAACCCCCGCGCGGAATGGAAGGACACCTTCTACAACTAAGAGCCCCCGCTCTAATTAACAGAACTTCTGACCATCAAAGATCCGGCAAAGCCGATCAACGGACCG	1391	0	1391	0	0	1391	0	0	0	0	0	0	0	0	0	0	0	0	0	0	0	0	0	0	0	0	0	0	0	0	0	0	0	0	0	0	0	0
53785606f18ff231359b0b2fc5a482d1	Eukaryota	Chordata	Actinopteri	Lophiiformes	Centrophrynidae	Centrophryne	Centrophryne_spinulosa	Centrophryne_spinulosa	99	1	GCACGAACAGACTATGTTAAATAACACCGACACAAGCAGAAACAAAATATCCCCCTGTTCCAATGTCTTTGGTTGTGGCGACCACGGGGAAATAAAAAACCCCCGCGCGGAATGGAAGGACACCTTCTACAACTAAGAGCCCCCGCTCTAATTAACAGAACTTCTGACCATCAAAGATCCGGCAAAGCCGATCAACGGACCG	55	0	55	0	0	55	0	0	0	0	0	0	0	0	0	0	0	0	0	0	0	0	0	0	0	0	0	0	0	0	0	0	0	0	0	0	0	0
ff2f40d150fa70aa7ac2507778f0b7ef	Eukaryota	Chordata	Actinopteri	Lophiiformes	Chaunacidae	Chaunax	Chaunax abei	Chaunax_sp.	99	0.99	ACTCGGGCAGACTATGTCAAGTACCCCTAATAAAGGTGAAGACAGAGTATGCTACTGTCCCAATGTCTTCGGTTGGGGCGACCATGGGGAAATAAGAAACCCCCAAAGTGGAATGGAAACAGACCCTTTTCTACAACTGAGAGTACCCCCTCTAGCTAACAGAATTTCTGACCACCAAGACCCGGCAAGGCCGATCCACGGACCA	884	0	884	884	0	0	0	0	0	0	0	0	0	0	0	0	0	0	0	0	0	0	0	0	0	0	0	0	0	0	0	0	0	0	0	0	0	0
1f3b8b7f9c638ec7d1dba53a42d0aba0	Eukaryota	Chordata	Actinopteri	Lophiiformes	Chaunacidae	Chaunax	Chaunax_fimbriatus	Chaunax_sp.	99	0.98	ACTCGGGCAGACTATGTCAAGTACCCCTAATAAAGGTGAAAACAGAGTATGCTACTGTCCCAATGTCTTCGGTTGGGGTGACCATGGGGAAATAAGAAACCCCCAAAGTGGAATGGAAACAGACCCTTTTCTACAACTGAGAGTACCCCCTCTAGCTAACAGAATTTCTGACCACCAAGACCCGGCAAGGCCGATCCACGGACCA	99	99	0	99	0	0	0	0	0	0	0	0	0	0	0	0	0	99	0	0	0	0	0	0	0	0	0	0	0	0	0	0	0	0	0	0	0	0
43928bd5e8245447880d6b4e53429123	Eukaryota	Chordata	Actinopteri	Lophiiformes	Chaunacidae	Chaunax	Chaunax_fimbriatus	Chaunax_sp.	99	0.99	ACTCGGGCAGACTATGTCAAGTACCCCTAATAAAGGTGAAAACAGAGTATGCTACTGTCCCAATGTCTTCGGTTGGGGCGACCACGGGGAAATAAGAAACCCCCAAAGTGGAATGGAAACAGACCCTTTTCTACAACTGAGAGTACCCCCTCTAGCTAACAGAATTTCTGACCACCAAGACCCGGCAAGGCCGATCCACGGACCA	160	0	160	0	0	160	0	0	0	0	0	0	0	0	0	0	0	0	0	0	0	0	0	0	0	0	0	0	0	0	0	0	0	0	0	0	0	0
8c115453fbe8108927cdc833dcb29336	Eukaryota	Chordata	Actinopteri	Lophiiformes	Chaunacidae	Chaunax	Chaunax_penicillatus	Chaunax_sp.	98.1	0.99	ACTCGGGCAGACTATGTCAAGTACCCCTAATAAAGGTGAAAACAGAGTATGCTACTGTCCCAATGTCTTCGGTTGGGGCGACCATGGGGAAATAAGAAACCCCCAAAGTGGAATGGAAACAGACCCTTTTCTACAACTGAGAGTACCCCCTCTAGCTAACAGAATTTCTGACCACCAAGACCCGGCAAGGCCGATCCACGGACCA	23043	6359	16684	19994	0	3049	0	0	0	0	0	0	0	0	0	0	0	6359	0	0	0	0	0	0	0	0	0	0	0	0	0	0	0	0	0	0	0	0
7ca10ab00bb9aa4f9e2727596d034856	Eukaryota	Chordata	Actinopteri	Lophiiformes	Chaunacidae	Chaunax	Chaunax_sp._VAD-2015	Chaunax_sp.	97.6	0.89	ACTCGGGCAGACTATGTCAAGTACCCCTAATAAAGGTGAAAACAGAGTATGCTACTGCCCCAATGTCTTCGGTTGGGGCGACCATGGGGAAATAAAAAACCCCCAAAGTGGAATGGAAACAGACCCTTTTTCTACAACTAAGAGTCCCCCCTCTAGCTAACAGAACTTCTGACCACCAAGACCCGGCAAGGCCGATCCACGGACCA	85	85	0	0	85	0	0	0	0	0	0	0	0	85	0	0	0	0	0	0	0	0	0	0	0	0	0	0	0	0	0	0	0	0	0	0	0	0
fbbef6c3a4f78f240ad22b67da81cbf5	Eukaryota	Chordata	Actinopteri	Lophiiformes	Lophiidae	Lophiodes	Lophiodes_mutilus	Unidentified_Lophiiformes	85.4	0.71	GCAAGACAGACCATGTTAAAAATCCAGCATAAAGGAAATAAACTAAGTGGGACCTGCCCTGATGTCTTTGGTTGGGGCGACCGCGGGGCAAAGAAAACCCCCCATGTGGAAAGGGGAGACCTTCCCTATTACCCAGAGCCACCACTCTAATTATCAGAAAATCTGACCAAAAGATCCGGCATCCGCCGATCAACGGACCA	4553	4553	0	4553	0	0	0	0	0	0	0	0	0	0	0	0	0	4553	0	0	0	0	0	0	0	0	0	0	0	0	0	0	0	0	0	0	0	0
cc5275f8f453d8844aad8ddf0e949713	Eukaryota	Chordata	Actinopteri	Lophiiformes	Lophiidae	Lophiodes	Lophiodes_mutilus	Unidentified_Lophiiformes	85.3	0.97	GCAAAGCAGACCACGTTAAACCCCCTGCATAAAGGGAACAAACTAAGTGGGCCCTGCCCTGATGTCTTTGGTTGGGGCGACCGCGGGGCAAAGAAAAACCCCCACGTGGAATGGGGAGACCTTCCCTATTACCCAGAGCTACCGCTCTAATTATCAGAAAATCTGACCAGAAAGATCCGGTTTTATTAAACCGATCAACGGACCG	4497	4497	0	4497	0	0	0	0	0	0	0	0	0	0	0	0	0	4497	0	0	0	0	0	0	0	0	0	0	0	0	0	0	0	0	0	0	0	0
027373706c73f8199500ef6bcb607040	Eukaryota	Chordata	Actinopteri	Lophiiformes	Lophiidae	Lophiodes	Lophiodes_mutilus	Unidentified_Lophiiformes	84.6	0.61	GCAAGACAGACCATGTTAAAAATCCAGCATGAAGGAAATAAACTAAGTGGGACCTGCCCTGATGTCTTTGGTTGGGGCGACCGCGGGGCAAAGAAAACCCCCCATGTGGAAAGGGGAGACCTTCCCTATTACCCAGAGCCACCACTCTAATTATCAGAAAATCTGACCAAAAGATCCGGCATCCGCCGATCAACGGACCA	149	149	0	149	0	0	0	0	0	0	0	0	0	0	0	0	0	149	0	0	0	0	0	0	0	0	0	0	0	0	0	0	0	0	0	0	0	0
252531196f28aefa408f91f78b415c8a	Eukaryota	Chordata	Actinopteri	Lophiiformes	Lophiidae	Lophiomus	Lophiomus_setigerus	Lophiomus_setigerus	100	1	ACTAAGGCAGCTTACGTTAAAAATCCTGCACCAAGGCCCTAAACTAAATAATTCCTGACCTGACGTCTTCGGTTGGGGCGACCGCGGGGGAAAGAAAAACCCCCACGTGGACTGGGAGTACCTCTCCTATCACCCCGAGCTACCGCTCTAATGTATCAGAACCCTTCTGACCATAAATGATCCGGCGCAAGCCGATTAACGAAACA	6418	6418	0	5679	0	739	0	0	0	0	0	0	0	0	0	0	0	0	5679	117	295	0	102	0	225	0	0	0	0	0	0	0	0	0	0	0	0	0
8119c26ada963bf8058cbdc7a56d2db5	Eukaryota	Chordata	Actinopteri	Lophiiformes	Lophiidae	Lophiomus	Lophiomus_setigerus	Lophiomus_setigerus	99.5	1	ACTAAGGCAGCTTACGTTAAAAATCCTGCACCAAGGCCCTAAACTAAATAATTCCTGACCTGACGTCTTCGGTTGGGGCGACCGCGGGGGAAAGAAAAATCCCCACGTGGACTGGGAGTACCTCTCCTATCACCCCGAGCTACCGCTCTAATGTATCAGAACCCTTCTGACCATAAATGATCCGGCGCAAGCCGATTAACGAAACA	93	93	0	93	0	0	0	0	0	0	0	0	0	0	0	0	0	0	93	0	0	0	0	0	0	0	0	0	0	0	0	0	0	0	0	0	0	0
706a12565160b83af9326d90c704f822	Eukaryota	Chordata	Actinopteri	Lutjaniformes	Haemulidae	Diagramma	Diagramma_labiosum	Diagramma_sp.	100	0.53	ACCAAGACAGACCATGTTAAACACCCCCAATCAAAGGGCCAAACTAAATGGGTACCTGTCCTAATGTCTTCGGTTGGGGCGACCGCGGGGAAACACAAAACCCCCACGTGGAAAGGGAGCACAACCCTCCTACAGCCAAGAGCTTCCGCTCTACTAAACAGAACTTCTGACCTTAAGATCCGGCAAAGCCGATCAACGGACCA	1659	0	1659	0	0	1659	0	0	0	0	0	0	0	0	0	0	0	0	0	0	0	0	0	0	0	0	0	0	0	0	0	0	0	0	0	0	0	0
46d00224e6a8fd524881e5492bda46c2	Eukaryota	Chordata	Actinopteri	Lutjaniformes	Haemulidae	Diagramma	Diagramma_picta	Diagramma_sp.	100	1	ACCAAGACAGACCATGTTAAACACCCCTAATCAAAGGGCCAAACTAAATGGGTACCTGTCCTAATGTCTTCGGTTGGGGCGACCGCGGGGAAACACAAAACCCCCACGTGGAAAGGGAGCACAACCCTCCTACAGCCAAGAGCTTCCGCTCTACTAAACAGAACTTCTGACCTTAAGATCCGGCAAAGCCGATCAACGGACCA	172	172	0	0	0	172	0	0	0	0	0	0	0	0	0	0	0	0	0	0	0	0	0	172	0	0	0	0	0	0	0	0	0	0	0	0	0	0
7e15619700d4446bb043ec10e25e99f7	Eukaryota	Chordata	Actinopteri	Lutjaniformes	Lutjanidae	Aprion	Aprion_virescens	Aprion_virescens	100	1	ACTAAAGCAGATCATGTTAAGGACTCCAAAACAAAGGACTGAACTTAGTGACCCCTGCCCTAATGTCTTTGGTTGGGGCGACCGCGGAGAGAAACAGAACCTCCGTGTGGATTGAAAATACTATTTCTCACAGACAAGAGCTCCCGCTCTAACAAACAGAATATCTGACCAGTAAGATCCGGCAAAGCCGATTAACGGACCG	677	677	0	0	0	677	0	0	0	0	0	0	0	0	0	0	0	0	0	0	0	0	0	677	0	0	0	0	0	0	0	0	0	0	0	0	0	0
e23e0709dfffdf48f915846796c80526	Eukaryota	Chordata	Actinopteri	Lutjaniformes	Lutjanidae	Etelis	Etelis sp. AWFS-F16-0212	Etelis_sp.	99	0.99	ACCAAAGCAGATCATGTCAAACACCCCTAAACAAAGGACTAAACTAAATGAACCCTGCCCTAATGTCTTTGGTTGGGGCGACCGCGGGGAAACACTAAACCCCCACGTGGAATGAGAGCACTTCCTCTTACAGCCAAGAGTTCCCACTCTAGCAAACAGAAATTCTGACCATCAAGATCCGGCAAAGCCGATCAACGGACCG	4509	4509	0	0	4509	0	0	0	0	0	0	0	0	0	0	0	4509	0	0	0	0	0	0	0	0	0	0	0	0	0	0	0	0	0	0	0	0	0
a5263528c11f7858ea3afd0608d80468	Eukaryota	Chordata	Actinopteri	Lutjaniformes	Lutjanidae	Etelis		Etelis_sp.	98.5	0.99	ACCAAAGCAGATCATGTCAAACACCCCTAAACAAAGGACTGAACTAAATGAACCCTGCCCTAATGTCTTTGGTTGGGGCGACCGCGGGGAAACACTAAACCCCCACGTGGAATGAGAGCACTTCCTCTTACAGCCAAGAGTTCCCACTCTAGCAAACAGAAATTCTGACCATCAAGATCCGGCAAAGCCGATCAACGGACCG	92	92	0	0	92	0	0	0	0	0	0	0	0	0	0	0	92	0	0	0	0	0	0	0	0	0	0	0	0	0	0	0	0	0	0	0	0	0
ed9b9dccc09400fa00f41aaa8570df50	Eukaryota	Chordata	Actinopteri	Lutjaniformes	Lutjanidae	Pristipomoides	Pristipomoides_multidens	Pristipomoides_multidens	100	1	ACCAAGACGGATTATGTTAAAGACCCCAACACAATGGGCCAAACTGAGTGAGTCCCGTCCTAATGTCTTTGGTTGGGGCGACCCCGGGGAAACACAAAACCCCCGCGCGGAATGAGATTACTACCTCTTACAAGCAAGAGCTCCCGCTCTAGCAAACGGAATTTCCGACCAATAAGATCCGGCCCCAAGGCCGATCAACGGACCG	33407	2352	31055	0	30237	3170	0	0	0	0	0	0	0	0	0	0	0	0	0	0	0	0	0	0	2352	0	0	0	0	0	0	0	0	0	0	0	0	0
49a24d3002c7157b7d0f94fba3672264	Eukaryota	Chordata	Actinopteri	Lutjaniformes	Lutjanidae	Pristipomoides	Pristipomoides_multidens	Pristipomoides_multidens	99.5	1	ACCAAGACGGATTATGTTAAAGACCCCAACACAATGGGCCAAACTGAGTGAGTCCCATCCTAATGTCTTTGGTTGGGGCGACCCCGGGGAAACACAAAACCCCCGCGCGGAATGAGATTACTACCTCTTACAAGCAAGAGCTCCCGCTCTAGCAAACGGAATTTCCGACCAATAAGATCCGGCCCCAAGGCCGATCAACGGACCG	123	0	123	0	123	0	0	0	0	0	0	0	0	0	0	0	0	0	0	0	0	0	0	0	0	0	0	0	0	0	0	0	0	0	0	0	0	0
3656ec1aaa7a12da218066266108d907	Eukaryota	Chordata	Actinopteri	Lutjaniformes	Lutjanidae	Pristipomoides	Pristipomoides_multidens	Pristipomoides_multidens	99	1	ACCAAGACGGATTATGTTAAAGACCCCAACACAATGGGCCAAACTGAGTGAGTCCCGTCCTAATGTCTTTGGTTGGGGCGACCCCGGGGAAACACAAAACCCCCGCGCGGAATGAGATTACTACCTCTTACAAGCAAGAGCTCCCGCTCTAGCAAACGGAATTTCCGACCGATAAGGTCCGGCCCCAAGGCCGATCAACGGACCG	56	0	56	0	56	0	0	0	0	0	0	0	0	0	0	0	0	0	0	0	0	0	0	0	0	0	0	0	0	0	0	0	0	0	0	0	0	0
a0109d997b257e7615762c2f9993e447	Eukaryota	Chordata	Actinopteri	Lutjaniformes	Lutjanidae	Pristipomoides	Pristipomoides_multidens	Pristipomoides_multidens	99	1	ACCAAGACGGATTATGTTAAAGACCCCAACACAATGGGCCAAACTGAGTGAGTCCCGTCCTAATGTCTTTGGTTGGGGCGACCCCGGGGAAACACAAAACCCCCGCGCGGAGTGAGATTACTACCTCTTACAAGCAAGAGCTCCCGCTCTAGCAAACGGAATTTCCGACCAATAAGACCCGGCCCCAAGGCCGATCAACGGACCG	204	0	204	0	204	0	0	0	0	0	0	0	0	0	0	0	0	0	0	0	0	0	0	0	0	0	0	0	0	0	0	0	0	0	0	0	0	0
7273480b100c40e4d07cbcc95de7bd58	Eukaryota	Chordata	Actinopteri	Lutjaniformes	Lutjanidae	Pristipomoides	Pristipomoides_multidens	Pristipomoides_multidens	97.1	0.99	ACCAAGACGGATTATGTTAAAGACCCCAAAACAATGGGCCAAACTGAGTGAGTCCCGTCCTAATGTCTTTGGTTGGGGCGACCACGGGGAAACACAAAACCCCCGCGCGGAATGAGATTACTACATCTTACAAGCAAGAGCTCCCGCTCTAGCAAACGGAACTTCCGACCAATAAGATCCGGCCCCTAAAGCCGATCAACGGACCG	1852	0	1852	321	0	1531	0	0	0	0	0	0	0	0	0	0	0	0	0	0	0	0	0	0	0	0	0	0	0	0	0	0	0	0	0	0	0	0
db3f2fd60c5e7bf30c08e79475b0bcae	Eukaryota	Chordata	Actinopteri	Lutjaniformes	Lutjanidae	Pristipomoides	Pristipomoides_multidens	Pristipomoides_multidens	96.6	1	ACCAAGACGGATTATGTTAAAGACCCCAAAACAATGGGCCAAACTGAGTGAGTCCCGTCCTAATGTCTTTGGTTGGGGCGACCACGGGGAAACACAAAGCCCCCGCGCGGAATGAGATTACTACATCTTACAAGCAAGAGCTCCCGCTCTAGCAAACGGAACTTCCGACCAATAAGATCCGGCCCCTAAAGCCGATCAACGGACCG	99	99	0	0	0	99	0	0	0	0	0	0	0	0	0	0	0	0	0	0	99	0	0	0	0	0	0	0	0	0	0	0	0	0	0	0	0	0
75878c562469684191b0edd6a120bfe3	Eukaryota	Chordata	Actinopteri	Lutjaniformes	Lutjanidae	Pterocaesio	Pterocaesio_digramma	Pterocaesio_digramma	100	1	ACCAAGGCAGCCCATGTTAAAAACTCTTAAACAAAAGACCAAACCAAATGAAACCTGCCCTAATGTCTTTGGTTGGGGCGACCGCGGGGAAACACAAAACCCCCACGTGGAATGAGAACACCTCCTCTCACAACTAAGAGCTCCCGCTCTAATAAACAGAAATTCTGACCAATTAGATCCGGCATAAGCCGATCAACGGACCG	1706	238	1468	0	0	1706	0	0	0	0	0	0	0	0	0	0	0	0	0	0	0	0	0	238	0	0	0	0	0	0	0	0	0	0	0	0	0	0
afc55eb350589a4381ae474a8780f61b	Eukaryota	Chordata	Actinopteri	Lutjaniformes	Lutjanidae	Pterocaesio	Pterocaesio_digramma	Pterocaesio_digramma	99	0.99	ACCAAGGCAGCCCATGTTAAAAACTCTAAAACAAAAGACCAAACCAAATGAAACCTGCCCTAATGTCTTTGGTTGGGGCGACCGCGGGGCAACACAAAACCCCCACGTGGAATGAGAACACCTCCTCTCACAACTAAGAGCTCCCGCTCTAATAAACAGAAATTCTGACCAATTAGATCCGGCATAAGCCGATCAACGGACCG	932	932	0	0	0	932	0	0	0	0	0	0	0	0	0	0	0	0	0	0	0	0	0	0	932	0	0	0	0	0	0	0	0	0	0	0	0	0
5eb880497e255096bc433204c07b7f82	Eukaryota	Chordata	Actinopteri	Myctophiformes	Myctophidae	Diaphus	Diaphus_garmani	Diaphus_garmani	100	0.94	ATAAGGCGACCCACGTCACAAACCCCTCTAAAAGGAAATGAACAAAATGGACTTCGCCGAAATGTCTTCGGTTGGGGCGACCGCGGGGAAAGACCAAACCCCCACGTGGACCAAGGCCACAATAGCCTTAAAACCCAGACCCCCTGGTCGAATCAACAGTATTTCTGACCACCAAAGAGCCGGCAATGCCGATCAACGGACCG	11734	749	10985	0	11734	0	0	0	0	0	0	0	0	749	0	0	0	0	0	0	0	0	0	0	0	0	0	0	0	0	0	0	0	0	0	0	0	0
7e5c3e8d61f241fc46d0c4f858237a71	Eukaryota	Chordata	Actinopteri	Myctophiformes	Myctophidae	Diaphus	Diaphus_garmani	Diaphus_garmani	99.5	1	ATAAAGCGACCCACGTCACAAACCCCTCTAAAAGGAAATGAACAAAATGGACTTCGCCGAAATGTCTTCGGTTGGGGCGACCGCGGGGAAAGACCAAACCCCCACGTGGACCAAGGCCACAATAGCCTTAAAACCCAGACCCCCTGGTCGAATCAACAGTATTTCTGACCACCAAAGAGCCGGCAATGCCGATCAACGGACCG	271	271	0	0	271	0	0	0	0	0	0	0	0	271	0	0	0	0	0	0	0	0	0	0	0	0	0	0	0	0	0	0	0	0	0	0	0	0
b7dbd081ceff1d59041d2d20b4895a23	Eukaryota	Chordata	Actinopteri	Myctophiformes	Myctophidae	Diaphus	Diaphus_garmani	Diaphus_garmani	99.5	0.94	ATAAGGCGACCCACGTCACAGACCCCTCTAAAAGGAAATGAACAAAATGGACTTCGCCGAAATGTCTTCGGTTGGGGCGACCGCGGGGAAAGACCAAACCCCCACGTGGACCAAGGCCACAATAGCCTTAAAACCCAGACCCCCTGGTCGAATCAACAGTATTTCTGACCACCAAAGAGCCGGCAATGCCGATCAACGGACCG	310	0	310	0	310	0	0	0	0	0	0	0	0	0	0	0	0	0	0	0	0	0	0	0	0	0	0	0	0	0	0	0	0	0	0	0	0	0
c60908799c117e6683f6cba9570cb9b1	Eukaryota	Chordata	Actinopteri	Myctophiformes	Myctophidae	Diaphus	Diaphus_garmani	Diaphus_garmani	99.5	0.92	ATAAGGCGACCCACGTCACAAACCCCTCTAAAAGGAAATGAACAAAATGGACTTCGCCGAAATGTCTTCGGTTGGGGCGACCGCGGGGAAAGACCAAACCCCCACGTGGACCAAGGCCACAATAGCCTTAAAACCCAGACCCCCCTGGTCGAATCAACAGTATTTCTGACCACCAAAGAGCCGGCAATGCCGATCAACGGACCG	40	0	40	0	40	0	0	0	0	0	0	0	0	0	0	0	0	0	0	0	0	0	0	0	0	0	0	0	0	0	0	0	0	0	0	0	0	0
6a403c246084640ff64c0d58c3d0be84	Eukaryota	Chordata	Actinopteri	Myctophiformes	Myctophidae	Diaphus	Diaphus_garmani	Diaphus_garmani	98	0.94	ATAAGACGACTCACGTCACAAACCCCTCTAAAAGGAAGTGAACAAAAGGAGCTTCGCCGAAATGTCTTCGGTTGGGGCGACCGCGGGGAAAGACCAAACCCCCACGTGGACCAAGGCCACAATAGCCTTAAAACCCAGACCCCCTGGTCGAATCAACAGTATTTCTGACCACCAAAGAGCCGGCAATGCCGATCAACGGACCG	19190	0	19190	0	19190	0	0	0	0	0	0	0	0	0	0	0	0	0	0	0	0	0	0	0	0	0	0	0	0	0	0	0	0	0	0	0	0	0
bf2f0930efe1b5544ecd27400ca4f931	Eukaryota	Chordata	Actinopteri	Myctophiformes	Myctophidae	Diaphus	Diaphus_garmani	Diaphus_garmani	97.5	0.85	ATAAGACGACCCACGTCAAAAACCCCTCAAAAGGAAAAGAACAAAATGAATTTCGCCGAAATGTCTTCGGTTGGGGCGACCGCGGGGAAAGACCAAACCCCCACGTGGACCAAGGCCACAATAGCCTTAAAACCCAGACCCCCCTGGTCGAATCAACAGTATTTCTGACCACCAAAGAGCCGGCAATGCCGATCAACGGACCG	59	0	59	0	59	0	0	0	0	0	0	0	0	0	0	0	0	0	0	0	0	0	0	0	0	0	0	0	0	0	0	0	0	0	0	0	0	0
7b03d433f37f003ff63a8327c953fe83	Eukaryota	Chordata	Actinopteri	Myctophiformes	Myctophidae	Diaphus	Diaphus_lucidus	Diaphus_lucidus	99.5	1	ATAAAGCGACCCACGTCAAAGACCCCTCTAGAAGGAAATGAACAAGGTGAGCTTCGCCGAAATGTCTTCGGTTGGGGCGACCGCGGGGAAAAACCAAACCCCCACATGGACCAAGGCCACAATAGCCTTAAAACCCAGACCCCCAAGTCAAATCAACAGTATTTCTGACCACCAAAGAGCCGGCACTGCCGATCAACGGACCG	555	0	555	0	555	0	0	0	0	0	0	0	0	0	0	0	0	0	0	0	0	0	0	0	0	0	0	0	0	0	0	0	0	0	0	0	0	0
cdb8ae729be1a2213a006f30f7c633c1	Eukaryota	Chordata	Actinopteri	Myctophiformes	Myctophidae	Diaphus	Diaphus_lucidus	Diaphus_lucidus	99	0.99	ATAAAGCGACCCACGTCAAAGACCCCTCTAGAAGGAAATGAACAAGGTGAGCTTCGCCGAAATGTCTTCGGTTGGGGCGACCGCGGGGAAAAACCAAACCCCCACATGGACCAAGGCCACAATAGCATTAAAACCCAGACCCCCAAGTCAAATCAACAGTATTTCTGACCACCAAAGAGCCGGCACTGCCGATCAACGGACCG	244	0	244	0	244	0	0	0	0	0	0	0	0	0	0	0	0	0	0	0	0	0	0	0	0	0	0	0	0	0	0	0	0	0	0	0	0	0
505c37b0dff592e3b7efbc315f1650af	Eukaryota	Chordata	Actinopteri	Myctophiformes	Myctophidae	Diaphus	Diaphus_mollis	Unidentified_Myctophidae	94.1	0.63	ATAAGACGACCCACGTCAAAAACCCCTCAAAAGGAAAAGAACAAAATGAATTTCGCCGAAATGTCTTCGGTTGGGGCGACCGCGGGGAAAGACCAAACCCCCACATGGACTAAGGCCACAGTAGCCTTAAAACCCAGACCTCCAAGTCAAATTAACAGAATTTCTGACCACTAAAGAGCCGGCTTATGCCGATCGACGGACCG	303039	72721	230318	0	303039	0	0	0	0	0	0	0	0	72721	0	0	0	0	0	0	0	0	0	0	0	0	0	0	0	0	0	0	0	0	0	0	0	0
5438bcd1e6e7dc5ca3ae853ddb9b1986	Eukaryota	Chordata	Actinopteri	Myctophiformes	Myctophidae	Diaphus	Diaphus_mollis	Unidentified_Myctophidae	93.6	0.54	ATAAGACGACCCACGTCAAAAACCCCTCAAAAGGAAAAGAACAAAATGAATTTCGCCGAAATGTCTTCGGTTGGGGCGACCGCGGGGAAAGACCAAACCCCCACATGGACTAAGGCCACAGTAGCCTTAAAACCCAGACCTCCAAGTCAAATTAACAGAATTTCTGACCACTAAAGAGTCGGCTTATGCCGATCGACGGACCG	221	221	0	0	221	0	0	0	0	0	0	0	0	221	0	0	0	0	0	0	0	0	0	0	0	0	0	0	0	0	0	0	0	0	0	0	0	0
85658c1ad7a76d3726fdc854c2ca3ff0	Eukaryota	Chordata	Actinopteri	Myctophiformes	Myctophidae	Diaphus	Diaphus_mollis	Unidentified_Myctophidae	93.6	0.8	ATAAAGCGACCCACGTCAAAAGCCCCTCTAAAAGGGAAGGAACAAAATGAGTTTCGCCAAAATGTCTTCGGTTGGGGCGACCGCGGGGAAAGACCAAACCCCCACATGGACTAGGGCCACAATAGCCTTAAAACCCAGACCTCCCAGTCAAATTAACAGAATTTCTGACCACTAAAGAGCCGGCAATGCCGATCGACGGACCG	6620	6620	0	6620	0	0	0	0	0	6620	0	0	0	0	0	0	0	0	0	0	0	0	0	0	0	0	0	0	0	0	0	0	0	0	0	0	0	0
ab9a3a947502b67f5b7b9f81c8f57ca7	Eukaryota	Chordata	Actinopteri	Myctophiformes	Myctophidae	Diaphus	Diaphus_mollis	Unidentified_Myctophidae	93.6	0.66	ATAAGACGACCCACGTCAAAAACCCCTCAAAAGGAAAAGGACAAAATGAATTTCGCCGAAATGTCTTCGGTTGGGGCGACCGCGGGGAAAGACCAAACCCCCACATGGACTAAGGCCACAGTAGCCTTAAAACCCAGACCTCCAAGTCAAATTAACAGAATTTCTGACCACTAAAGAGCCGGCTTATGCCGATCGACGGACCG	263	0	263	0	263	0	0	0	0	0	0	0	0	0	0	0	0	0	0	0	0	0	0	0	0	0	0	0	0	0	0	0	0	0	0	0	0	0
bbb295a985e619e97bcfb2c6a4e5fbad	Eukaryota	Chordata	Actinopteri	Myctophiformes	Myctophidae	Diaphus	Diaphus_mollis	Unidentified_Myctophidae	93.6	0.59	ATAAGACGACCCACGTCAAAAACCCCTCAAAAGGAAAAGAACAAAATGGATTTCGCCGAAATGTCTTCGGTTGGGGCGACCGCGGGGAAAGACCAAACCCCCACATGGACTAAGGCCACAGTAGCCTTAAAACCCAGACCTCCAAGTCAAATTAACAGAATTTCTGACCACTAAAGAGCCGGCTCATGCCGATCGACGGACCG	34	0	34	0	34	0	0	0	0	0	0	0	0	0	0	0	0	0	0	0	0	0	0	0	0	0	0	0	0	0	0	0	0	0	0	0	0	0
c0557070ee8850bb679911d20af286eb	Eukaryota	Chordata	Actinopteri	Myctophiformes	Myctophidae	Diaphus	Diaphus_mollis	Unidentified_Myctophidae	93.6	0.61	ATAAGACGACCCACGTCAAAAACCCCTCAAAAGGAAAGGAACAAAATGAATTTCGCCGAAATGTCTTCGGTTGGGGCGACCGCGGGGAAAGACCAAACCCCCACATGGACTAAGGCCACAGTAGCCTTAAAACCCAGACCTCCAAGTCAAATTAACAGAATTTCTGACCACTAAAGAGCCGGCTTATGCCGATCGACGGACCG	415	415	0	0	415	0	0	0	0	0	0	0	0	415	0	0	0	0	0	0	0	0	0	0	0	0	0	0	0	0	0	0	0	0	0	0	0	0
f9dee4a2d5f69b4304eb24a468b9087c	Eukaryota	Chordata	Actinopteri	Myctophiformes	Myctophidae	Diaphus	Diaphus_mollis	Unidentified_Myctophidae	92.1	0.7	ATAAAGCGACCCACGTCAAAAGCCCCTCTAAAAGGGAAGGAACAAAATGAGTTTCGCCAAAATGTCTTCGGTTGGGGCGACCGCGGGGAAAGACCAAACCCCCACATGGACTAAGGCCACAGTAGCCTTAAAACCCAGACCTCCAAGTCAAATTAACAGAATTTCTGACCACTAAAGAGCCGGCTTATGCCGATCGACGGACCG	123	0	123	0	123	0	0	0	0	0	0	0	0	0	0	0	0	0	0	0	0	0	0	0	0	0	0	0	0	0	0	0	0	0	0	0	0	0
8d383c4a6c6569949b3a79c861b436fb	Eukaryota	Chordata	Actinopteri	Myctophiformes	Myctophidae	Diaphus	Diaphus_watasei	Diaphus_watasei	100	1	ATAAGGCGACCCACGTCAATAAACCCCTCTAAAAGGAAAAGAACAAAGTGAACTTCGCCGAAATGTCTTCGGTTGGGGCGACCGCGGGGAAAAACCAAACCCCCGCATGGACCAAGGCCACAATAGCCTTAAAACCCAGACCCCCTGGTCGAATCAACAGTATTTCTGACCACCAAAGAGCCGGCAATGCCGATCAACGGACAG	6532	292	6240	0	4148	2384	0	0	0	0	0	0	0	292	0	0	0	0	0	0	0	0	0	0	0	0	0	0	0	0	0	0	0	0	2078	0	1131	0
75268ce965b84bb2464e3fa00049c557	Eukaryota	Chordata	Actinopteri	Myctophiformes	Myctophidae	Diaphus	Diaphus_watasei	Diaphus_watasei	99.5	1	ATAAGGCGACCCACGTCAATAAACCCCTCTAAAAGGAAAAGAACAAAGTGAACTTCGCCGAAATGTCTTCGGTTGGGGCGACCGCGGGGAAAAACCAAACCCCCGCATGGACCAGGGCCACAATAGCCTTAAAACCCAGACCCCCTGGTCGAATCAACAGTATTTCTGACCACCAAAGAGCCGGCAATGCCGATCAACGGACAG	240	0	240	0	240	0	0	0	0	0	0	0	0	0	0	0	0	0	0	0	0	0	0	0	0	0	0	0	0	0	0	0	0	0	240	0	0	0
ed3f95b34c3b18f04dab6036f103f445	Eukaryota	Chordata	Actinopteri	Myctophiformes	Myctophidae	Diaphus	Diaphus_watasei	Diaphus_watasei	99	1	ATAAGGCGACCCACGTCAATAAACCCCTCTAAAAGGAAAAGAACAAAGTGAACTTCGCCGAAATGTCTTCAGTTGGGGCGACCGCGGGGAAAAACCAAACCCCCGCATGGACCAGGGCCACAATAGCCTTAAAACCCAGACCCCCTGGTCGAATCAACAGTATTTCTGACCACCAAAGAGCCGGCAATGCCGATCAACGGACAG	64	0	64	0	64	0	0	0	0	0	0	0	0	0	0	0	0	0	0	0	0	0	0	0	0	0	0	0	0	0	0	0	0	0	64	0	0	0
5d10a38041e2af641a5b526a86367027	Eukaryota	Chordata	Actinopteri	Myctophiformes	Myctophidae	Diaphus	Diaphus_watasei	Diaphus_watasei	98.5	0.57	ATAAGGCGACCCACGTCAATAAACCCCTCTAAAAGGAAAAGAACAAAGTGAGCTTCGCCGAAGTGTCTTCGGTTGGGGCGACCGCGGGGAAAAACGAAACCCCCGCATGGACCAAGGCCACAATAGCCTTAAAACCCAGACCCCCTGGTCGAATCAACAGTATTTCTGACCACCAAAGAGCCGGCAATGCCGATCAACGGACAG	2511	611	1900	0	2511	0	0	0	0	0	0	0	461	150	0	0	0	0	0	0	0	0	0	0	0	0	0	0	0	0	0	0	0	0	0	0	1900	0
fb3196f49ef88002d3451615e519b28a	Eukaryota	Chordata	Actinopteri	Myctophiformes	Myctophidae	Diaphus	Diaphus_watasei	Diaphus_watasei	97.5	0.89	ATAAGACGACCCACGTCAAAAACCCCTCAAAAGGAAAAGAACAAAATGAATTTCGCCGAAATGTCTTCGGTTGGGGCGACCGCGGGGAAAAACCAAACCCCCGCATGGACCAAGGCCACAATAGCCTTAAAACCCAGACCCCCTGGTCGAATCAACAGTATTTCTGACCACCAAAGAGCCGGCAATGCCGATCAACGGACAG	197	156	41	0	197	0	0	0	0	0	0	0	0	156	0	0	0	0	0	0	0	0	0	0	0	0	0	0	0	0	0	0	0	0	0	0	0	0
78e3a39311b8b5bf1738281b8c4ce4a9	Eukaryota	Chordata	Actinopteri	Myctophiformes	Myctophidae	Diaphus		Unidentified_Diaphus	97	0.7	ATAAGGCGACCCACGTCATAAACCCCTCTAAAAGGAAATGAACAGAGTGAACTTCGCCGAAATGTCTTCGGTTGGGGCGACCGCGGGGAAAAACCAAACCCCCACATGGACCAAGGCCACAATAGCCTTAAAACCCAGACCCCCTGGTCGAATCAACAGTATTTCTGACCACCAAAGAGCCGGCAATGCCGATCAACGGACCG	11753	10951	802	0	11753	0	0	0	0	0	0	0	4345	0	0	6606	0	0	0	0	0	0	0	0	0	0	0	0	0	0	0	0	0	0	0	0	0	0
579eb577ee01a39ac90acf3d5c25d52b	Eukaryota	Chordata	Actinopteri	Myctophiformes	Myctophidae	Diaphus		Unidentified_Diaphus	96.6	0.5	ATAAAGCGACCCACGTCAAAACCCCCTCTAAAAGGAAATGAACAAAATGGACTTCGCAGAAATGTCTTCGGTTGGGGCGACCGCGGGGAAAAACCAAACCCCCACATGGACCAAGGCCACAATAGCCTTAAAACCAAGACCCCCGAGTCAAATCAACAGTATTTCTGACCACCAAAGAGCCGGCAATGCCGATCAACGGACCG	1330	1330	0	1330	0	0	0	0	0	0	0	0	0	0	1330	0	0	0	0	0	0	0	0	0	0	0	0	0	0	0	0	0	0	0	0	0	0	0
68dd5c77ca8b2b3d157bd9840a28753f	Eukaryota	Chordata	Actinopteri	Myctophiformes	Myctophidae	Diaphus		Unidentified_Diaphus	96.6	0.51	ATAAAGCGACCCACGTCAAAACCCCCTCTAAAAGGAAATGAACAAAATGGACTTCGCCGAAATGTCTTCGGTTGGGGCGACCGCGGGGAAAAACCAAATCCCCACATGGACCAAGGCCACAATAGCCTTAAAACCAAGACCCCCGAGTCAAATCAACAGTATTTCTGACCACCAAAGAGCCGGCAATGCCGATCAACGGACCG	326	326	0	326	0	0	0	0	0	0	0	0	0	0	326	0	0	0	0	0	0	0	0	0	0	0	0	0	0	0	0	0	0	0	0	0	0	0
6a21ef8403e87df94db1ac3c15809b89	Eukaryota	Chordata	Actinopteri	Myctophiformes	Myctophidae	Diaphus		Unidentified_Diaphus	97	1	ATAAAGCGACCCACGTCAAAACCCCCTCTAAAAGGAAATGAACAAAATGGACTTCGCCGAAATGTCTTCGGTTGGGGCGACCGCGGGGAAAAACCAAACCCCCACATGGACCAAGGCCACAATAGCCTTAAAACCAAGACCCCCGAGTCAAATCAACAGTATTTCTGACCACCAAAGAGCCGGCAATGCCGATCAACGGACCG	67162	67162	0	67162	0	0	0	0	0	0	0	0	0	0	67162	0	0	0	0	0	0	0	0	0	0	0	0	0	0	0	0	0	0	0	0	0	0	0
b077e1caa662c536b6e7483adc7394fc	Eukaryota	Chordata	Actinopteri	Myctophiformes	Myctophidae	Diaphus		Unidentified_Diaphus	96.6	1	ATAAAGCGACCCACGTCAAAACCCCCTCTAAAAGGAAATGAACAAAATGGACTTCGCCGAAATGTCTTCGGTTGGGGCGACCGCGGGGAAAAACCAAACCCCCACATGGACCAAGGCCACAATAGCATTAAAACCAAGACCCCCGAGTCAAATCAACAGTATTTCTGACCACCAAAGAGCCGGCAATGCCGATCAACGGACCG	354	354	0	354	0	0	0	0	0	0	0	0	0	0	354	0	0	0	0	0	0	0	0	0	0	0	0	0	0	0	0	0	0	0	0	0	0	0
c078bd7ee2af5e0116da576f604843cb	Eukaryota	Chordata	Actinopteri	Myctophiformes	Myctophidae	Diaphus		Unidentified_Diaphus	96.6	1	ATAAAGCGACCCACGTCAAAACCCCCTCTAAAAGGAAATGAACAAAATGGGCTTCGCCGAAATGTCTTCGGTTGGGGCGACCGCGGGGAAAAACCAAACCCCCACATGGACCAAGGCCACAATAGCCTTAAAACCAAGACCCCCGAGTCAAATCAACAGTATTTCTGACCACCAAAGAGCCGGCAATGCCGATCAACGGACCG	374	374	0	374	0	0	0	0	0	0	0	0	0	0	374	0	0	0	0	0	0	0	0	0	0	0	0	0	0	0	0	0	0	0	0	0	0	0
5599a08367d2e7b2f9095b45212e89ef	Eukaryota	Chordata	Actinopteri	Myctophiformes	Myctophidae	Diaphus		Unidentified_Diaphus	96.5	1	ATAAAGCGACCCACGTCAAAACCCCCTCTAAAAGGAAATGAACAAAATGGACTTCGCCGAAATGTCTTCGGTTGGGGCGACCGCGGGGAAAAACCAAACCCCCACATGGACCAAGGCCACAATAGCCTTAAAACCAAGACCCCCGAGTCAAATCAACAGTATTTCTGACCACCAAAGAGCCGGCAATGCTGATCAACGGACCG	232	232	0	232	0	0	0	0	0	0	0	0	0	0	232	0	0	0	0	0	0	0	0	0	0	0	0	0	0	0	0	0	0	0	0	0	0	0
65370265ea985783d46cff1339613475	Eukaryota	Chordata	Actinopteri	Myctophiformes	Myctophidae	Diaphus		Unidentified_Diaphus	96.5	1	ATAAAGCGACCCACGTCAAAACCCCCTCTAAAAGGAAATGAACAAAATGGACTTCGCCGAAATGTCTTCGGTTGGGGCGACCGCGGGGAAAAACCAAACCCCCACATGGACCAAGGCCACGATAGCCTTAAAACCAAGACCCCCGAGTCAAATCAACAGTATTTCTGACCACCAAAGAGCCGGCAATGCCGATCAACGGACCG	1258	1258	0	1258	0	0	0	0	0	0	0	0	0	0	1258	0	0	0	0	0	0	0	0	0	0	0	0	0	0	0	0	0	0	0	0	0	0	0
4262d67380660fd6bd0b382a7d35cc53	Eukaryota	Chordata	Actinopteri	Myctophiformes	Myctophidae	Diaphus		Unidentified_Diaphus	96	1	ATAAAGCGACCCACGTCAAAACCCCCTCTAAAAGGAAATGAACAAAATGGACTTCGCCGAAATGTCTTCGGTTGGGGCGACCGCGGGGAAAAACCAAACCCCTACATGGACCGAGGCCACAATAGCCTTAAAACCAAGACCCCCGAGTCAAATCAACAGTATTTCTGACCACCAAAGAGCCGGCAATGCCGATCAACGGACCG	29	29	0	29	0	0	0	0	0	0	0	0	0	0	29	0	0	0	0	0	0	0	0	0	0	0	0	0	0	0	0	0	0	0	0	0	0	0
ca255ac18b89ac1ba33b061e46294bb6	Eukaryota	Chordata	Actinopteri	Myctophiformes	Myctophidae	Diaphus		Unidentified_Diaphus	96	1	ATAAAGCGACCCACGTCAAAACCCCCTCTAAAAGGAAATGAACAAAATGGACTTCGCCGAAATGTCTTCGGTTGGGGCGACCGCGGGGAAAAACCAAACCCCCACATGGACCAAGGCCACGATAGCCTTAAAACCAAGACCCCCGAGTCAAATCAACAGTATTCCTGACCACCAAAGAGCCGGCAATGCCGATCAACGGACCG	161	161	0	161	0	0	0	0	0	0	0	0	0	0	161	0	0	0	0	0	0	0	0	0	0	0	0	0	0	0	0	0	0	0	0	0	0	0
17ae3667b3527291873d239442857b74	Eukaryota	Chordata	Actinopteri	Myctophiformes	Myctophidae	Hygophum	Hygophum_hygomii	Hygophum_hygomii	97.5	1	ATAAGCCAGCCCACGTTAAACACACCCCTATAAGGGATATAAACAAAATGGCCCCTGGCGGTATGTCTTCGGTTGGGGCGACCACGGAGAAAAACAAAACCTCCACATGGACTGGGGCCACCTAGCCCTAAAGCACAGACCCGCAGGTCAAATCAACAGTACATCTGACCACAAAGGAGCCGGCACAAGCCGATCACTGGACCA	5228	0	5228	5228	0	0	0	0	0	0	0	0	0	0	0	0	0	0	0	0	0	0	0	0	0	0	0	0	0	0	0	0	0	0	0	0	0	0
0f935b1b7fb84fb5a6ff214c3002727a	Eukaryota	Chordata	Actinopteri	Myctophiformes	Myctophidae	Hygophum	Hygophum_proximum	Unidentified_Myctophidae	91.8	1	ACGAGGGCAGCCCACTGTAAAATACCCCTAAAAGGAACAAAACAAAATTGTACCCCTGCCAATCTGTCTTCGGTTGGGGCGACCACGGAGAAAAACAAAACCTCCACATGGAACGGGGCCACTCGGCCCTAAAGAACAGACCCACAGGTCTAACCCGCAGTACATCTGACCACAAAGAACCGGCACAAGCCGCTCAATGGACCA	7814	7814	0	7634	0	180	0	0	3001	4633	0	0	0	0	0	0	0	0	0	180	0	0	0	0	0	0	0	0	0	0	0	0	0	0	0	0	0	0
4df4d5e16fec715d16a06b2789ce1875	Eukaryota	Chordata	Actinopteri	Myctophiformes	Myctophidae	Hygophum	Hygophum_proximum	Unidentified_Myctophidae	91.3	1	ACGAGGGCAGCCCACTGTAAAATACCCCTAAAAGGAACAAAACAAAATTGTACCCCTGCCAATCTGTCTTCGGTTGGGGCGACCACGGAGAAAAACAAAACCTCCACATGGAACGGGGCCACTCGGCCCTAAAGAACAGACCCACAGGTCTAACCCGCAGTACATCTAACCACAAAGAACCGGCACAAGCCGCTCAATGGACCA	148	148	0	148	0	0	0	0	0	148	0	0	0	0	0	0	0	0	0	0	0	0	0	0	0	0	0	0	0	0	0	0	0	0	0	0	0	0
f0817ea17a7fe19bc57b48115cf95795	Eukaryota	Chordata	Actinopteri	Myctophiformes	Myctophidae	Hygophum	Hygophum_proximum	Unidentified_Myctophidae	91.3	1	ACGAGGGCAGCCCACTGTAAAATACCCCTAAAAGGAACAAAACAAAATTGTACCCCTGCCAATCTGTCTTCGGTTGGGGCGACCACGGAGAAAAACAAAACCTCCACATGGAACGGGGTCACTCGGCCCTAAAGAACAGACCCACAGGTCTAACCCGCAGTACATCTGACCACAAAGAACCGGCACAAGCCGCTCAATGGACCA	78	78	0	78	0	0	0	0	0	78	0	0	0	0	0	0	0	0	0	0	0	0	0	0	0	0	0	0	0	0	0	0	0	0	0	0	0	0
df3dd2a7bc192567f21146331b0cd959	Eukaryota	Chordata	Actinopteri	Myctophiformes	Myctophidae	Hygophum	Hygophum_proximum	Unidentified_Myctophidae	90.9	1	ACGAGGGCAGCCCACTGTAAAATACCCCTAAAAGGAACAAAACAAAATTGTACCCCTGCCAATCTGTCTCCGGTTGGGGCGACCACGGAGAAAAACAAAACCTCCACATGGAACGGGGCCACTCGGCCCTAAAGAACAGACCCACAGGTCTAACCCGCAGTACATCTAACCACAAAGAACCGGCACAAGCCGCTCAATGGACCA	37	37	0	37	0	0	0	0	0	37	0	0	0	0	0	0	0	0	0	0	0	0	0	0	0	0	0	0	0	0	0	0	0	0	0	0	0	0
11351b04847692ec226703472a1506a8	Eukaryota	Chordata	Actinopteri	Myctophiformes	Myctophidae	Lampadena	Lampadena_luminosa	Lampadena_luminosa	100	1	ACAAGGCGGCCCATGTGAAACACACCCCCGCAAAGGGGCTGAATGAAATGAGCCCCGCTGGAATGTCTTCGGTTGGGGCGACCGCGGAGAAAGACAAAACCTCCGCATGGATGGGGGTACTACTCCCCTAAAACCTAGACCCACAGGTCAAACCAACAGTATTTCTGACCACCAAAGAGCCGGCAATGCCGATCGACGGACCG	1034	1034	0	0	1034	0	0	0	0	0	0	0	0	0	0	0	1034	0	0	0	0	0	0	0	0	0	0	0	0	0	0	0	0	0	0	0	0	0
e8702445e299de4e0e090f9f7d760477	Eukaryota	Chordata	Actinopteri	Myctophiformes	Myctophidae	Lobianchia	Lobianchia_gemellarii	Lobianchia_gemellarii	99	1	ACAAAACGACCCACGTCAAACACCCCTCAAAGGACACGAACAAAGTAGACTTCGTTAGAATGTCTTCGGTTGGGGCGACCGCGGGGAAAAACAAAACCCCCACATGGACTGGGCCCACAATTTTTAATCCCAAAACCTAGACCCCCGAGTCAAATCAACAGTATTTCTGACCACCAAGGAGCCGGCAATGCCGATCAACGGACCA	7384	7384	0	7384	0	0	0	0	0	7384	0	0	0	0	0	0	0	0	0	0	0	0	0	0	0	0	0	0	0	0	0	0	0	0	0	0	0	0
055b3d3c849550fe62859b772f196eaa	Eukaryota	Chordata	Actinopteri	Myctophiformes	Myctophidae	Lobianchia	Lobianchia_gemellarii	Lobianchia_gemellarii	98.6	1	ACAAAACGACCCACGTCAAACACCCCTCAAAGGACACGAACAAAGTAGGCTTCGTTAGAATGTCTTCGGTTGGGGCGACCGCGGGGAAAAACAAAACCCCCACATGGACTGGGCCCACAATTTTTAATCCCAAAACCTAGACCCCCGAGTCAAATCAACAGTATTTCTGACCACCAAGGAGCCGGCAATGCCGATCAACGGACCA	118	118	0	118	0	0	0	0	0	118	0	0	0	0	0	0	0	0	0	0	0	0	0	0	0	0	0	0	0	0	0	0	0	0	0	0	0	0
c78e45774d50285f9ca237f1a6b9ad9b	Eukaryota	Chordata	Actinopteri	Myctophiformes	Myctophidae	Lobianchia	Lobianchia_gemellarii	Lobianchia_gemellarii	98.6	1	ACAAAACGACCCACGTCAAACACCCCTCAAAGGACACGAACAAAGTAGACTTCGTTAGAATGTCTTCGGTTGGGGCGACCGCGGGGAAAAACAAAACCCCCACATGGACTGGGCCCACAATTTTTAATCCCAAAACCTAGACCCCCGAGTCAAATCAACAGTATTTCTGACCACCAAGGAGCCGGCAATGCCAATCAACGGACCA	988	988	0	988	0	0	0	0	0	988	0	0	0	0	0	0	0	0	0	0	0	0	0	0	0	0	0	0	0	0	0	0	0	0	0	0	0	0
f193a82cfe4abce6685017077ab7db4c	Eukaryota	Chordata	Actinopteri	Myctophiformes	Myctophidae	Lobianchia	Lobianchia_gemellarii	Lobianchia_gemellarii	98.6	1	ACAAAACGACCCACGTCAAACACCCCTCAAAGGACACGAACAAAGTAGACTTCGTTAGAATGTCTTCGGTTGGGGCGACCGCGGGGAAAAACAAAACCCCCACATGTACTGGGCCCACAATTTTTAATCCCAAAACCTAGACCCCCGAGTCAAATCAACAGTATTTCTGACCACCAAGGAGCCGGCAATGCCGATCAACGGACCA	63	63	0	63	0	0	0	0	0	63	0	0	0	0	0	0	0	0	0	0	0	0	0	0	0	0	0	0	0	0	0	0	0	0	0	0	0	0
ccf94fa5c2df8f5fe543efa4f2f117e3	Eukaryota	Chordata	Actinopteri	Myctophiformes	Myctophidae	Lobianchia	Lobianchia_gemellarii	Lobianchia_gemellarii	98.5	1	ACAAAACGACCCACGTCAAACACCCCTCAAAGGACACGAACAAAGTAGACTTCGTTAGAATGTCTTCGGTTGGGGCGACCGCGGGAAAAAACAAAACCCCCACATGGACTGGGCCCACAATTTTTAATCCCAAAACCTAGACCCCCGAGTCAAATCAACAGTATTTCTGACCACCAAGGAGCCGGCAATGCCGATCAACGGACCA	78	78	0	78	0	0	0	0	0	78	0	0	0	0	0	0	0	0	0	0	0	0	0	0	0	0	0	0	0	0	0	0	0	0	0	0	0	0
2664921d4394010c947abe184ddf26a7	Eukaryota	Chordata	Actinopteri	Myctophiformes	Myctophidae	Symbolophorus	Symbolophorus_evermanni	Unidentified_Myctophidae	91.5	0.52	AAAAAGCAACCCACGTTAACCACCCCTCCAAAGGAAATAAACAAAATGAACCTTGCTCACATGTCTTCGGTTGGGGCGACCACGGGGAAAGACAAAACCCCCACACGGACCGGGGCCACTCAGCCCTTAAACATAGACCCACAGGTCAAATCAAGAGTATTTCTGACCATCAAGAGCCGGCTCAAGCCGATCAATGGACCT	172	172	0	172	0	0	0	0	0	0	0	0	0	0	0	0	0	0	172	0	0	0	0	0	0	0	0	0	0	0	0	0	0	0	0	0	0	0
dc2d40fc485f20c0fecde8116df8eacf	Eukaryota	Chordata	Actinopteri	Myctophiformes	Myctophidae	Symbolophorus		Unidentified_Myctophidae	92	0.95	AAAAAGCAACCCACGTTAACCACCCCTCTAAAGGAAATAAACAAAATGAACCTTGCTCACATGTCTTCGGTTGGGGCGACCACGGGGAAAGACAAAACCCCCACACGGACCGGGGCCACTCAGCCCTTAAACATAGACCCACAGGTCAAATCAAGAGTATTTCTGACCATCAAGAGCCGGCCCAAGCCGATCAATGGACCT	767	767	0	767	0	0	0	0	0	0	0	0	0	0	0	0	0	0	767	0	0	0	0	0	0	0	0	0	0	0	0	0	0	0	0	0	0	0
982a27d8f32dfeda5f2c5ab70ce71929	Eukaryota	Chordata	Actinopteri	Myctophiformes	Myctophidae	Symbolophorus		Unidentified_Myctophidae	91.1	0.87	AAAAAGCAACCCACGTTAACCACCCCTCTAAAGGAAATAAACAAAATGAACCTTGCTCACATGTCTTCGGTTGGGGCGACCACGGGGAAAGACAAAACCCCCACACGGACCGGGGCCACTCAGCCCTTAAACATAGACCCACAGGTCAAATCAAGAGTATTTCTGACCATCAAGAGCCGGCTCAAGCCGATCAATGGACCT	7239	7239	0	7239	0	0	0	0	0	4480	0	0	0	0	0	0	0	0	2759	0	0	0	0	0	0	0	0	0	0	0	0	0	0	0	0	0	0	0
5b99655c4d4f78ea29bd52e453031f88	Eukaryota	Chordata	Actinopteri	Myctophiformes	Myctophidae	Triphoturus	Triphoturus_nigrescens	Triphoturus_nigrescens	100	1	ACAAGGCGGCCCATGTCAAGCACCCGCTAGCGGAAATGAACAGAATGAGCCCCGCCAGAGTGTCTTCGGTTGGGATGACCGCGGGGAAAGACATAACCCCCACATGGACCAGGGCCACAACAGCCTTAGAGCCTAGACCCACAAGTCAAATCAACAGCACTTCTGACCACTAAAGATCCGGCAACGCCGATCGATGGACCG	233	233	0	0	233	0	0	0	0	0	0	0	0	0	0	0	233	0	0	0	0	0	0	0	0	0	0	0	0	0	0	0	0	0	0	0	0	0
96048e6e01b9eae3be316db703d4b1c0	Eukaryota	Chordata	Actinopteri	Myctophiformes	Neoscopelidae	Neoscopelus	Neoscopelus_macrolepidotus	Neoscopelus_macrolepidotus	100	1	ACAAAGCGGCCCACGTCAAGTACCCCAATTCAAGGCAATAAACAAAGTGCTACACCCGCCGAAATGTCTTTGGTTGGGGCGACCGCGGGGAAAGAAAAAACCCCCACGTGGACCGGGGCTACACACCCTAGAACCAAGACCCACAGATCAAAGCAACAGAACTTCTGACCATTAAAGATCCGGCAATGCCGATCAACGGACCG	28902	9686	19216	12173	16729	0	0	0	0	0	0	0	0	0	0	0	1647	8039	0	0	0	0	0	0	0	0	0	0	0	0	0	0	0	0	0	0	0	0
4b4e9d07369d9fd53fac7ec325a53812	Eukaryota	Chordata	Actinopteri	Myctophiformes	Neoscopelidae	Neoscopelus	Neoscopelus_macrolepidotus	Neoscopelus_macrolepidotus	99.5	1	ACAAAGCGGCCCACGTCAAGTACCCCAATTCAAGGCGATAAACAAAGTGCTACACCCGCCGAAATGTCTTTGGTTGGGGCGACCGCGGGGAAAGAAAAAACCCCCACGTGGACCGGGGCTACACACCCTAGAACCAAGACCCACAGATCAAAGCAACAGAACTTCTGACCATTAAAGATCCGGCAATGCCGATCAACGGACCG	271	271	0	0	271	0	0	0	0	0	0	0	0	0	0	0	271	0	0	0	0	0	0	0	0	0	0	0	0	0	0	0	0	0	0	0	0	0
584fb6cace687be2e3cfd4772dc2a9a0	Eukaryota	Chordata	Actinopteri	Myctophiformes	Neoscopelidae	Neoscopelus	Neoscopelus_macrolepidotus	Neoscopelus_macrolepidotus	99.5	1	ACAAAGCGGCCCACGTCAAGTACCCCAATTCAAGGCAATAAACAAAGTGCTACACCCGCCGAAATGTCTGTGGTTGGGGCGACCGCGGGGAAAGAAAAAACCCCCACGTGGACCGGGGCTACACACCCTAGAACCAAGACCCACAGATCAAAGCAACAGAACTTCTGACCATTAAAGATCCGGCAATGCCGATCAACGGACCG	78	0	78	78	0	0	0	0	0	0	0	0	0	0	0	0	0	0	0	0	0	0	0	0	0	0	0	0	0	0	0	0	0	0	0	0	0	0
7a384c8d53abaafb15d2b167fa196fc6	Eukaryota	Chordata	Actinopteri	Myctophiformes	Neoscopelidae	Neoscopelus	Neoscopelus_macrolepidotus	Neoscopelus_macrolepidotus	99.5	1	ACAAAGCGGCCCACGTCAAGTACCCCAATTCAAGGCAATAAACAAAGTGCTACACCCGCCGAAATGTCTTTGGTTGGGGCGACCGCGGGGAAAGAAAAAACCCCCACGTGGACCGGGGCTACACGCCCTAGAACCAAGACCCACAGATCAAAGCAACAGAACTTCTGACCATTAAAGATCCGGCAATGCCGATCAACGGACCG	514	0	514	0	514	0	0	0	0	0	0	0	0	0	0	0	0	0	0	0	0	0	0	0	0	0	0	0	0	0	0	0	0	0	0	0	0	0
edae75b07125403cd0ec514c44e7f252	Eukaryota	Chordata	Actinopteri	Myctophiformes	Neoscopelidae	Neoscopelus	Neoscopelus_macrolepidotus	Neoscopelus_macrolepidotus	99.5	1	ATAAAGCGGCCCACGTCAAGTACCCCTATTCAAGGCAATAAACAAAGTGCTACGCCCGCCGAAATGTCTTTGGTTGGGGCGACCGCGGGGAAAGAAAAAACCCCCACGTGGACCGGGGCTACACACCCTAGAACCAAGACCCACAGATCAAAGCAACAGAACTTCTGACCATTAAAGATCCGGCAATGCCGATCAACGGACCG	358	358	0	0	358	0	0	0	0	0	0	0	358	0	0	0	0	0	0	0	0	0	0	0	0	0	0	0	0	0	0	0	0	0	0	0	0	0
86362c63497af99370af2ba4a56275b4	Eukaryota	Chordata	Actinopteri	Myctophiformes	Neoscopelidae	Neoscopelus	Neoscopelus_microchir	Neoscopelus_sp.	96.1	0.97	ACAAGGCGGCACACGTCAAGTACCCTAATTTAAAGCAATAAACAAAGTGTTACACCCGCCGAAATGTCTTTGGTTGGGGCGACCGCGGGGAAAGAGAAAACCCCCACGTGGACCGGGGTTACACACCCTAAAACCGAGACCCACAGATCAAAGTAACAGAACTTCTGACCATCAAAGATCCGGCAATGCCGATCAACGGACCG	3214	3214	0	3214	0	0	0	0	0	0	0	0	0	0	0	0	0	3214	0	0	0	0	0	0	0	0	0	0	0	0	0	0	0	0	0	0	0	0
1b7fd9a5a351f09a2e7f5674c054924a	Eukaryota	Chordata	Chondrichthyes	Myliobatiformes	Plesiobatidae	Plesiobatis	Plesiobatis_daviesi	Plesiobatis_daviesi	99.5	1	ACTTAAGTTACTTTTAAAACATAAAATTCCTACCTTCGGGTATAAACTAAAAACTAATTTCTTAACTTAACCTGTTTTTGGTTGGGGCGACCAGGGGGAAAAACAAAACCCCCTTATCGAATGTGTTAAACACAAAAATTAGGACTACAGTCCTAATCAATAGAAAATCTAACGAACAATGACCCACGGCCCGATCCCTGATCAATGAACCA	122	122	0	122	0	0	0	0	0	122	0	0	0	0	0	0	0	0	0	0	0	0	0	0	0	0	0	0	0	0	0	0	0	0	0	0	0	0
ab406a8a0c2e54a9d557a92a3159fca9	Eukaryota	Chordata	Actinopteri	Notacanthiformes	Halosauridae	Aldrovandia	Aldrovandia_affinis	Aldrovandia_affinis	100	1	AAAAAGCCAAACATGTTAAACGACCTATAAACCAATTTGGGATAAAAAGTACCTAAACCATATGCCATCTGGCTAAAATGTCTTCGGTTGGGGCGACCTCGGAGGAAAAACAAGCCTCCGCATGGACTGGGGGCACACCCCTAAAACTGAGATACACAAATCTAAGTAACAAAAATTTTGACCAATAATGACCCGGACCAAATCCGATCAACGAACCA	2527	444	2083	2083	381	63	0	0	0	0	0	0	0	0	0	0	381	0	0	63	0	0	0	0	0	0	0	0	0	0	0	0	0	0	0	0	0	0
650544769fb981384869317f11dfcdec	Eukaryota	Chordata	Actinopteri	Notacanthiformes	Halosauridae	Aldrovandia	Aldrovandia_affinis	Aldrovandia_affinis	99.5	1	AAAAAGCCAAACATGTTAAACGACCTATTAACCAATTTGGGATAAAAAGTACCTAAACCATATGCCATCTGGCTAAAATGTCTTCGGTTGGGGCGACCTCGGAGGAAAAACAAGCCTCCGCATGGACTGGGGGCACACCCCTAAAACTGAGATACACAAATCTAAGTAACAAAAATTTTGACCAATAATGACCCGGACCAAATCCGATCAACGAACCA	19208	0	19208	19208	0	0	0	0	0	0	0	0	0	0	0	0	0	0	0	0	0	0	0	0	0	0	0	0	0	0	0	0	0	0	0	0	0	0
35abce7dfb21c7a110e9254965880b51	Eukaryota	Chordata	Actinopteri	Notacanthiformes	Halosauridae	Aldrovandia	Aldrovandia_affinis	Aldrovandia_affinis	98.6	0.98	AAAAAGCCAAACATGTTAAACGACCTATAAACCAATTTTGGGATAAAAAGTACCTAAACCATATGCCATCTGGCTAAAATGTCTTCGGTTGGGGCGACCTCGGAGGAAAAACAAGCCTCCGCATGGAATGGGGGCACACCCCTAAAACTAAGATACACAAATCTAAGTAACAAAAATTTTGACCAATAATGACCCGGACCAAATCCGATCAACGAACCA	891	0	891	0	891	0	0	0	0	0	0	0	0	0	0	0	0	0	0	0	0	0	0	0	0	0	0	0	0	0	0	0	0	0	0	0	0	0
6f27ff67cc15b76b61d453b8478e4208	Eukaryota	Chordata	Actinopteri	Ophidiiformes	Ophidiidae	Acanthonus	Acanthonus_armatus	Acanthonus_armatus	100	1	ACTGGGGTCAACCATGTAAGAAACCCTAATTAAAGGAATAAACTAGATGGACCCTGGCCCACTGTCTTTGGTTGGGGCGACCGCGGGGAAATACAAAACCCCCACGTGGAATGGGAGGACCCCTCCTAAAACCCAGAGCCACAGCTCTAGTATACAGAATATCTGACCAATATGATCCGGCAGAGCCGATCAACGGACCG	601	601	0	0	601	0	0	0	0	0	0	0	601	0	0	0	0	0	0	0	0	0	0	0	0	0	0	0	0	0	0	0	0	0	0	0	0	0
51d4e063993b4c71b4b529916767d6c5	Eukaryota	Chordata	Actinopteri	Ophidiiformes	Ophidiidae	Holcomycteronus	Holcomycteronus_brucei	Unidentified_Ophidiidae	95.1	0.88	ACCAAAGCAGCCCATGTTAAACACCCCCGATCATGGGACTAAACTAATTGGAACCTGCCCTACTGTCTTCGGTTGGGGCGACCGCGGGGAAAAACAAAACCCCCACGTGGAATGGGAGATACCCCTCCTATAACCAAGAGCCACGGCTCTAAGAATCAGAACTTCTGACCATCATGATCCGGCAAAGCCGATCAACGAACCA	11521	11521	0	11521	0	0	0	0	0	11521	0	0	0	0	0	0	0	0	0	0	0	0	0	0	0	0	0	0	0	0	0	0	0	0	0	0	0	0
23691ca2005aa0e210df635348d7c3ef	Eukaryota	Chordata	Actinopteri	Ophidiiformes	Ophidiidae	Holcomycteronus	Holcomycteronus_brucei	Unidentified_Ophidiidae	94.5	0.94	ACCAAAGCAGCCCATGTTAAACACCCCCGATCATGGGACTAAACTAATTGGAACCTGCCCTACTGTCTTCGGTTGGGGCGACCGCGGGGAAAAACAAAACCCCCACATGGAATGGGAGATACCCCTCCTATAACCAAGAGCCACGGCTCTAAGAATCAGAACTTCTGACCATCATGATCCGGCAAAGCCGATCAACGAACCA	113	113	0	113	0	0	0	0	0	113	0	0	0	0	0	0	0	0	0	0	0	0	0	0	0	0	0	0	0	0	0	0	0	0	0	0	0	0
3639f301b34fb9a34dbf46d0ba50ca9a	Eukaryota	Chordata	Actinopteri	Perciformes	Lethrinidae	Gymnocarius	Gymnocranius grandoculis	Gymnocranius grandoculis	99.5	1	ACCAAAGCAGACTATATTCGCAATCCTCAAAACCCGGATCAACTTAAATAACCCCTGCCCTAATGTCTTCGGTTGGGGCGACCACGGAGTAATAAAGAACCCCCGTGTTGACCAGGAACATAACTTCTTCCAGAGACAAGAGCTCCCGCTCTAATAAACAGAACTTCTGACTAAAAATGATCCAGCAAAGCTGATCAACGGACCA	228	228	0	0	0	228	0	0	0	0	0	0	0	0	0	0	0	0	0	0	228	0	0	0	0	0	0	0	0	0	0	0	0	0	0	0	0	0
49f263f3b7d7e60ead9c7ea34b36ea39	Eukaryota	Chordata	Actinopteri	Perciformes	Lethrinidae	Gymnocarius	Gymnocranius_microdon	Gymnocranius_microdon	96.1	0.99	ACTAAAGCAGATTATATTCACAACCCTCAAAACCTGGACCAACTTAAATAACCCCTGCCCTAATGTCTTCGGTTGGGGCGACCACGGAGTAATAAAAAACCCCCGTGTAGACCAGGAAAACAACTTTTCCCAGAAACAAGAGCTCCCGCTCTAGTAAACAGAACTTCTGACTAAAAATGATCCAGCAAAGCTGATCAACGGACCA	272	272	0	0	0	272	0	0	0	0	0	0	0	0	0	0	0	0	0	0	0	0	272	0	0	0	0	0	0	0	0	0	0	0	0	0	0	0
4c1bb4325053b62f55f0b830ade7701c	Eukaryota	Chordata	Actinopteri	Perciformes	Opistognathidae	Opistognathus	Opistognathus_evermanni	Unidentified_Opistognathidae	93.6	0.59	GCCAGAACAGCCCGTGTCAAATTGACCTCAACCAAGAGACTGAACTAATCGACCCCTGCTCCAGTGTCTTTGGTTGGGGCAACCGCGGGGGAACAAAAAGCCCCCATGTGGAAAAAGAGCACACTCTCCTACAACTAAGAGCCACAGCTCTAATTAACAGAACATCTGACCTAAAAGATCCGGCAAAGCCGATCAACGAACCG	337	337	0	0	0	337	0	0	0	0	0	0	0	0	0	0	0	0	0	0	337	0	0	0	0	0	0	0	0	0	0	0	0	0	0	0	0	0
83c0083858757c0a2f86dd2aff3e30ef	Eukaryota	Chordata	Actinopteri	Perciformes	Platycephalidae	Onigocia	Onigocia_sibogae	Onigocia_sibogae	99.5	0.69	ACCAAGACAGATCATGTTAAATGTACCTCTACAAAGGTTAAAACCAAACAGATAAGCCTGCTCTGATGTCTTTGGTTGGGGCGACCGCGGAGAAGAAAAAAACCTCCCCGCATGGACTGGGAGCACTATTAATTACAGCTCCTAAAATCAAGAGTCACAACTCGCAATAAAAGAAATTTCTTTCCACCATGATCCGGGACTACCGATTAATGAACCG	58	58	0	0	0	58	0	0	0	0	0	0	0	0	0	0	0	0	0	0	0	0	58	0	0	0	0	0	0	0	0	0	0	0	0	0	0	0
02d5b809d9c7d186d3ea50d88b73c2ad	Eukaryota	Chordata	Actinopteri	Perciformes	Platycephalidae	Onigocia	Onigocia_spinosa	Onigocia_spinosa	100	1	ACCAAGACAGATCACGTCAATTTTACCTTATTAAAGACCTGAACTAAAAGATAACTGCTCTGATGTCTTTGGTTGGGGCGACCGCGGAGAAGAAAAAAACCTCCCCTCCGCGCGGAATGGGAGCACGTATTTTAGACTCCTACAACCAAGAGCCACGGCTCAAACTAACAGAACTTTTCTGACCTTTATGATCCGGCTAAAAGCCGATCATCGAACCG	3262	0	3262	0	0	3262	0	0	0	0	0	0	0	0	0	0	0	0	0	0	0	0	0	0	0	0	0	0	0	0	0	0	0	0	0	0	0	0
c3f1225a440518e00385e8bd23853175	Eukaryota	Chordata	Actinopteri	Perciformes	Platycephalidae	Onigocia	Onigocia_spinosa	Onigocia_spinosa	100	1	ACCAAGACAGATCACGTTAATACTGCCCCATTAAAGGCCCAAACTAAAAGATACCTGCTCTGATGTCTTTGGTTGGGGCGACCGCGGAGAACAAAAAAACCTCCCCTCCGCGCGGAATGGGAGCACGTATTTTAACCTCCTACAACCAAGAGCCACAGCTCGAATTAACAGAACCTTCTGACCTTTATGATCCGGCCTTAACGCCGATCATCGAACCG	6225	0	6225	0	0	6225	0	0	0	0	0	0	0	0	0	0	0	0	0	0	0	0	0	0	0	0	0	0	0	0	0	0	0	0	0	0	0	0
8bd39794f8e28cc58017dc8b5b490f1d	Eukaryota	Chordata	Actinopteri	Perciformes	Pomacentridae	Pristotis	Pristotis_obtusirostris	Pristotis_obtusirostris	98.6	1	AACAAGTCAATATTTGCCCAAAACCCCGACCAAGGAATTAAGCACTTATATAAACTGACCTAATGTCTTCGGTTGGGGCGACCTCGGGGGACAAACCATCCCCCGTGAGGAATAAGAGGGACTCCCTCCTTGAACCAAGAGCTACCACTCAAAGTAACAGTAATTCTGACCAACTGTATGATCCGGCCACAAGCCGATTAACGGACCA	41	0	41	0	0	41	0	0	0	0	0	0	0	0	0	0	0	0	0	0	0	0	0	0	0	0	0	0	0	0	0	0	0	0	0	0	0	0
d683c325a2562c7d0c74bceb4f4f4511	Eukaryota	Chordata	Actinopteri	Perciformes	Scorpaenidae	Scorpaenodes	Scorpaenodes_scaber	Unidentified_Scorpaenidae	94.6	0.97	ACTAAAGAAGACCATGTCACCCACCCTCTAATACGGGGCCAAACTAGTGGATACCTTCCCTAAATGCCTTTGGTTGGGGCGACCGCGGAGAAACAAAAAACCCCCGCGTGGAATGGGCACATCCGTTCCTTCAACCGAGAGCCACAGCTCTAATTAGCAGTACTTCTGACCACTAAAGATCCGGCAGAGCCGATTAACGGACCT	8495	0	8495	0	8249	246	0	0	0	0	0	0	0	0	0	0	0	0	0	0	0	0	0	0	0	0	0	0	0	0	0	0	0	0	0	0	0	0
2058c9d0e1f8f9054f3a294d3d44c6d2	Eukaryota	Chordata	Actinopteri	Perciformes	Scorpaenidae	Scorpaenodes	Scorpaenodes_scaber	Unidentified_Scorpaenidae	90.6	0.77	ACTAAGGAAGACCATGTCACCCACCCTTTAATACGAGGCCAAGCTACTGGACACCTTCCCTGAATGCCTTTGGTTGGGGCGACCGCGGAGAAACAAAAAACCCCCGCGTGGAATGGGACGATCCGTTCCTTCAACCAAGAGCCACAGCTCTAATTAGCAGTACTTCTGACCACTAAAGATCCGGCAAAGCCGATTGACGGACCT	155	155	0	0	0	155	0	0	0	0	0	0	0	0	0	0	0	0	0	0	0	0	0	155	0	0	0	0	0	0	0	0	0	0	0	0	0	0
8e3f0952d930319c60696e41458158e1	Eukaryota	Chordata	Actinopteri	Perciformes	Serranidae	Epinephelus	Epinephelus_coioides	Epinephelus_coioides	100	1	ACTAAAGCAGATCAGCATTAATACCCCACACACGGGATTCGAATAAACTGACCCCTGCCCTAATGTCTTCGGTTGGGGCGACCGCGGAGAAATATAAAACCCCCGCAAGGACTGAATGTACCACATTCACAACCAAGAGTGACAGCTCTAATTAACAGAATTTCTGACCAATAAGATCCGGCAATGCCGATCAATGGACCA	56	56	0	0	0	56	0	0	0	0	0	0	0	0	0	0	0	0	0	0	0	0	0	56	0	0	0	0	0	0	0	0	0	0	0	0	0	0
7967de78220e779cd528239518cf8765	Eukaryota	Chordata	Actinopteri	Perciformes	Serranidae	Epinephelus	Epinephelus_fasciatus	Epinephelus_fasciatus	100	1	ACTAAAGCAGGCCAGCATTAATACCCCAAATAGGGGGCACGAATAAACTGAATTCTACCCTAATGTCTTAGGTTGGGGCGACCGCGGAGCAACGAAAAACCCCCGCAAGGACTGAATGTACTACATTTATAACCAAGAGCGACAGCTCTAATTAACAGATATTTCTGACCAACAAGATCCGGCAACGCCGATCAATGGACCA	54	54	0	0	0	54	0	0	0	0	0	0	0	0	0	0	0	0	0	0	0	0	54	0	0	0	0	0	0	0	0	0	0	0	0	0	0	0
10ea07fb8dbb6a53781c05b05487f0ae	Eukaryota	Chordata	Actinopteri	Perciformes	Serranidae	Epinephelus	Epinephelus_fasciatus	Epinephelus_fasciatus	99.5	1	ACTAAAGCAGGCCAGCATTAATACCCCAAATAGGGGGCACGAATAAACGGAATTCTACCCTAATGTCTTAGGTTGGGGCGACCGCGGAGCAACGAAAAACCCCCGCAAGGACTGAATGTACTACATTTATAACCAAGAGCGACAGCTCTAATTAACAGATATTTCTGACCAACAAGATCCGGCAACGCCGATCAATGGACCA	849	849	0	0	0	849	0	0	0	0	0	0	0	0	0	0	0	0	0	0	0	0	849	0	0	0	0	0	0	0	0	0	0	0	0	0	0	0
2d5bb07d0c11244c8423710f62ebf1f6	Eukaryota	Chordata	Actinopteri	Perciformes	Serranidae	Epinephelus	Epinephelus_rankini	Epinephelus_rankini	100	0.85	ACTAAAGCAGATCAGCATTAATACCCTGAACATGGGGCACGAATATACTGAACCCTGCCCTAATGTCTTAGGTTGGGGCGACCGCGGAGAAATAAAAAACCCCCGCAAGGACCGAATGTACTACATTCACAACCAAGAGCGACAGCTCTAATTAACAGATATTTCTGACCAATAAGATCCGGCAACGCCGATTAATGAACCA	3293	460	2833	0	70	3223	0	0	0	0	0	0	0	0	0	0	0	0	0	0	0	0	289	171	0	0	0	0	0	0	0	0	0	0	0	0	0	0
3e97c0462381ef74a00efcfa0d1ca48e	Eukaryota	Chordata	Actinopteri	Perciformes	Serranidae	Epinephelus	Epinephelus_rivulatus	Epinephelus_rivulatus	100	0.74	ACTAAAGCAGATCAACATTAATACCCTAAATACAGGGCACGAATAAACTGAACCCTGCCCTAATGTCTTAGGTTGGGGCGACCGCGGAGAAATAAAAAACCCCCGCAAGGACCGAATGTACCACATTCACAACCAAGAGCGACAGCTCTAATTAACAGATACTTCTGACCAATAAGATCCGGCAACGCCGATCAATGGACCA	231	231	0	0	0	231	0	0	0	0	0	0	0	0	0	0	0	0	0	0	0	0	231	0	0	0	0	0	0	0	0	0	0	0	0	0	0	0
1074cf8ea2cc6fc45cc2c2d9ccd483cc	Eukaryota	Chordata	Actinopteri	Perciformes	Serranidae	Epinephelus	Epinephelus_rivulatus	Epinephelus_rivulatus	99.5	0.69	ACTAAAGCAGATCAACATTAATACCCTAAATACAGGGCACGAATAAACTGAACCCTGCCCTAATGTCTTAGGTTGGGGCGACCGCGGAGAAATAAAAAACCCCCGCAAGGACCGAATGTACCACATTCACAACCAAGAACGACAGCTCTAATTAACAGATACTTCTGACCAATAAGATCCGGCAACGCCGATCAATGGACCA	80	80	0	0	0	80	0	0	0	0	0	0	0	0	0	0	0	0	0	0	0	0	80	0	0	0	0	0	0	0	0	0	0	0	0	0	0	0
a341fcd745be684a68ead1663df06c6f	Eukaryota	Chordata	Actinopteri	Perciformes	Serranidae	Luzonichthys	Luzonichthys_waitei	Luzonichthys_waitei	100	1	ACAAAGGCAGACCCTGTACAGCATCCCTTATAAAGGAACGAAACCGGGAGTTCAGCTGCCCAATGTCTTTGGTTGGGGCGACCGCGGAAGACAACATAACCTCCGCGTGGAATGGGAGCACCCTCCCAGAACCAAGAGCTACAGCTCTAAGTAACAGAACTTTTGACCATGAAGATCCGGCAAAGCCGATCAACGAACCG	3133	1020	2113	0	0	3133	0	0	0	0	0	0	0	0	0	0	0	0	0	0	0	0	0	0	1020	0	0	0	0	0	0	0	0	0	0	0	0	0
85eda8d6e3af37c742f05d8d6e3b92c4	Eukaryota	Chordata	Actinopteri	Perciformes	Serranidae	Luzonichthys	Luzonichthys_waitei	Luzonichthys_waitei	99.5	1	ACAAAGGCAGACCCTGTACAGCATCCCTTATAAAGGAACGAAACCGGGAGTTCAGCTGCCCAATGTCTTTGGTTGGGGCGACCGCGGAAGACAACATAACCTCCGCGTGGAATGGGAGCACCCTCCCAGAACCAAGAGCTACAGCTCTAAGTAACAGAACTTTTGACCATGAAAATCCGGCAAAGCCGATCAACGAACCG	306	0	306	0	0	306	0	0	0	0	0	0	0	0	0	0	0	0	0	0	0	0	0	0	0	0	0	0	0	0	0	0	0	0	0	0	0	0
e057b74a73ad2834fab7fa7e74bd6352	Eukaryota	Chordata	Actinopteri	Perciformes	Serranidae	Plectranthias	Plectranthias_japonicus	Plectranthias_japonicus	99	1	ACCAGGACAGCCCACGTCAATTACCCCAAATAAGGGACATAAACTGAATGGCCCCTGCCCTAATGTCTTTGGTTGGGGTGACCGCGGCGAAAAACGTAACCTCCGCGTGGAACGGGAGAACCTTACATTTACTTAATGCTCCTCCAACTAAGAGCGACAGCTCTAACAAACAAAACTTTTGACCAAAATTGATCCGGCAATGCCGATCAACGGACCG	119	119	0	0	119	0	0	0	0	0	0	0	0	0	0	0	119	0	0	0	0	0	0	0	0	0	0	0	0	0	0	0	0	0	0	0	0	0
de6164853b02c2ee1c7de6d874d30fa9	Eukaryota	Chordata	Actinopteri	Perciformes	Serranidae	Plectranthias	Plectranthias_japonicus	Plectranthias_japonicus	98.6	1	ACCAGGACAGCCCACGTCAATTACCCCAAATAAGGGACATAAACTGAATGGCCCCTGCCCTAATGTCTTTGGTTGGGGTGACCGCGGCGAAAAACGTAACCTCCGCGTGGAACGGGAGAACCTTACATTTACTTAATGCTCCTTCAACTAAGAGCGACAGCTCTAACAAACAAAACTTTTGACCAAAATTGATCCGGCAATGCCGATCAACGGACCG	311	311	0	0	311	0	0	0	0	0	0	0	0	0	0	0	311	0	0	0	0	0	0	0	0	0	0	0	0	0	0	0	0	0	0	0	0	0
bf513c1a453242e0b7c77ae5f40554fa	Eukaryota	Chordata	Actinopteri	Perciformes	Serranidae			Unidentified_Serranidae	93.8	1	ACAAGACAGACCACGTTAAGCCTCCTTATCTTGGAGTAAAACTAAATGCAGCATCTGTCGTATGTCTTTGGTTGGGGCGACCGCGGAAGAAAATCTAACCTCCGCGTGGTACGGGAGTGCTTTTCTACTCTACTCCTAGAGCCAAGAGCCACAGCTCTAAGCAACAGAACTTTTGACCAATATAGATCCGGCAAAGCCGATCAACGGACCG	567	567	0	0	0	567	0	0	0	0	0	0	0	0	0	0	0	0	0	0	567	0	0	0	0	0	0	0	0	0	0	0	0	0	0	0	0	0
7183e2ae20636d1e1f8bed9d7437e8e4	Eukaryota	Chordata	Actinopteri	Perciformes	Scorpaenidae	Ectreposebastes	Ectreposebastes_imus	Ectreposebastes_sp.	98.5	0.95	ACAAGGAAGATCCTGTCCAACACCCCCGAACAAGGGCCAAAACCAATGGAACCCTTCCCTATTGTCTTTGGTTGGGACGACCGCGGGGAACACAAAACCCCCATGTGGAAAAGGAGCATCCGCCCCCACAAGCAAGAGCCGCAGCTCTAACTAACAGAATATCTGACCAACAAGATCCGGCAACGCCGATCAACGGACCT	6128	6128	0	6128	0	0	0	0	0	0	0	0	0	0	0	0	0	0	0	0	0	0	0	0	0	0	6128	0	0	0	0	0	0	0	0	0	0	0
6e52784d1f63b9774051a77c8c7dab3f	Eukaryota	Chordata	Actinopteri	Perciformes	Scorpaenidae	Ectreposebastes	Ectreposebastes_imus	Ectreposebastes_sp.	98	0.93	ACAAGGAAGATCCTGTCCAACACCCCCGAACAAGGGCCAAAACCAATGGAACCCTTCCCTATTGTCTTTGGTTGGGACGACCGCGGGGAACACAAAACCCCCATGTGGAAAAGGGGCATCCGCCCCCACAAGCAAGAGCCGCAGCTCTAACTAACAGAATATCTGACCAACAAGATCCGGCAACGCCGATCAACGGACCC	64	64	0	64	0	0	0	0	0	0	0	0	0	0	0	0	0	0	0	0	0	0	0	0	0	0	64	0	0	0	0	0	0	0	0	0	0	0
8e2d03813a99974b9dee1648e3bf2ec4	Eukaryota	Chordata	Actinopteri	Perciformes	Scorpaenidae	Ectreposebastes	Ectreposebastes_imus	Ectreposebastes_sp.	98	0.98	ACAAGGAAGATCCTGTCCAACACCCCCGAACAAGGGCCAAAACCAATGGAACCCTTCCCTATTGTCTTTGGTTGGGACGACCGCGGGGAACACAAAACCCCCATGTGGAAAAGGGGCATCCGCCCCCACAAGCAAGAGCCGCAGCTCTAACTAACAGAATATCTGACCAACAAGATCCGGCAACGCCGATCAACGGACCT	103	103	0	103	0	0	0	0	0	0	0	0	0	0	0	0	0	0	0	0	0	0	0	0	0	0	103	0	0	0	0	0	0	0	0	0	0	0
bc052b04af2660085b02f1e78092fa13	Eukaryota	Chordata	Actinopteri	Perciformes	Scorpaenidae	Ectreposebastes	Ectreposebastes_imus	Unidentified_Setarchidae	91	0.79	ACAAGGAAGATCCTGTCTAAAACCCCTCATAAAGGCCAAAACCAATGGAGCCCCTCCCCATGTCTTTGGTTGGGACGACCGCGGGGAACACAAAACCCCCACGTGGAACAGGGGCACCCGCCCCCACAAGCAAGAGCCCCAGCTCTAACTAACAGAACATCTGACCAACAAGATCCGGCAACGCCGATCAACGAACCA	10947	0	10947	10947	0	0	0	0	0	0	0	0	0	0	0	0	0	0	0	0	0	0	0	0	0	0	0	0	0	0	0	0	0	0	0	0	0	0
f681c501e0e36820056e3e5154fa5684	Eukaryota	Chordata	Actinopteri	Perciformes	Triglidae	Lepidotrigla	Lepidotrigla modesta	Unidentified_Lepidotrigla	99	0.58	ACTGAGGCAGCTCATGTCAAAAACCCTGCAATAAAAGATTGAACCAAATGAGCCCTGCCCTAATGTCTTTGGTTGGGGCGACCGCGGGGAACTAAATAACCCCCATGTGGAAGGGGAATACCTCTCCTAAAACCAAGAGCTACAGCTCTAAGCAACAGAACTTCTGACCTCTAAGATCCGGCAATGCCGATCAACGAACCG	250	0	250	0	250	0	0	0	0	0	0	0	0	0	0	0	0	0	0	0	0	0	0	0	0	0	0	0	0	0	0	0	0	0	0	0	0	0
abca0fed984c388a6bd1651c2e07fdc2	Eukaryota	Chordata	Actinopteri	Perciformes	Triglidae	Lepidotrigla	lepidotrigla_papilio	Unidentified_Lepidotrigla	98	1	ACTAAGGCAGCTCATGTCAAAAACCCTGCAATAAAAGATTGAACCAAATGAGCCCTGCCCTAATGTCTTTGGTTGGGGCGACCGCGGGGAACTAAATAACCCCCATGTGGAAGGGGAATACCTCTCCTAAAACCAAGAGCTACAGCTCTAAGCAACAGAACTTCTGACCTCTAAGATCCGGCAATGCCGATCAACGAACCG	40417	0	40417	0	40417	0	0	0	0	0	0	0	0	0	0	0	0	0	0	0	0	0	0	0	0	0	0	0	0	0	0	0	0	0	0	0	0	0
bbc2912ddc9882e033b02fbdf58daf5b	Eukaryota	Chordata	Actinopteri	Perciformes	Triglidae	Lepidotrigla	Lepidotrigla_papilio	Unidentified_Lepidotrigla	97.5	0.99	ACTAAGGCAGCTCATGCCAAAAACCCTGCAATAAAAGATTGAACCAAATGAGCCCTGCCCTAATGTCTTTGGTTGGGGCGACCGCGGGGAACTAAATAACCCCCATGTGGAAGGGGAATACCTCTCCTAAAACCAAGAGCTACAGCTCTAAGCAACAGAACTTCTGACCTCTAAGATCCGGCAATGCCGATCAACGAACCG	371	0	371	0	371	0	0	0	0	0	0	0	0	0	0	0	0	0	0	0	0	0	0	0	0	0	0	0	0	0	0	0	0	0	0	0	0	0
33fd863eccb51d3b012701b9a043cc42	Eukaryota	Chordata	Actinopteri	Perciformes	Triglidae	Lepidotrigla	Lepidotrigla_papilio	Unidentified_Lepidotrigla	96	0.55	ACTAAGGCAGCTCATGTCAAAAACCCTACAATAAAAGGTTGAACCAAATGAGGCCTGCCCTAATGTCTTTGGTTGGGGCGACCGCGGGGAACTAAATAACCCCCATGTGGAAAGGGAACACCTCTCCTAAAACCGAGAGCTACAGCTCTAAGCAACAAAACTTCTGACCTCTAAGATCCGGCAATGCCGATCAACGAACCG	236	0	236	236	0	0	0	0	0	0	0	0	0	0	0	0	0	0	0	0	0	0	0	0	0	0	0	0	0	0	0	0	0	0	0	0	0	0
4764853bd8dcb49faef62a894c17128f	Eukaryota	Chordata	Actinopteri	Perciformes	Triglidae	Lepidotrigla	Lepidotrigla_papilio	Unidentified_Lepidotrigla	95.5	0.55	ACTAAGGCAGCTCATGTCAAAAACCCTACAATAAAAGGTTGAACCAAATGAGACCTGCCCTAATGTCTTTGGTTGGGGCGACCGCTGGGAACTAAATAACCCCCATGTGGAAAGGGAACACCTCTCCTAAAACCGAGAGCTACAGCTCTAAGCAACAAAACTTCTGACCTCTAAGATCCGGCAATGCCGATCAACGAACCG	197	0	197	0	0	197	0	0	0	0	0	0	0	0	0	0	0	0	0	0	0	0	0	0	0	0	0	0	0	0	0	0	0	0	0	0	0	0
4d59cfbb6cfdb664f6fd41f0d6254123	Eukaryota	Chordata	Actinopteri	Perciformes	Triglidae	Lepidotrigla	Lepidotrigla_papilio	Unidentified_Lepidotrigla	95.5	0.53	ACTAAGGCAGCTCATGTCAAAAACCCTACAATAAAAGGTTGAACCAAATGAGACCTGCCCTAATGTCTTTGGTTGGGGCGGCCGCGGGGAACTAAATAACCCCCATGTGGAAAGGGAACACCTCTCCTAAAACCGAGAGCTACAGCTCTAAGCAACAAAACTTCTGACCTCTAAGATCCGGCAATGCCGATCAACGAACCG	118	0	118	0	0	118	0	0	0	0	0	0	0	0	0	0	0	0	0	0	0	0	0	0	0	0	0	0	0	0	0	0	0	0	0	0	0	0
07e929f2e16ecbb9c7cf7b5942110dd7	Eukaryota	Chordata	Actinopteri	Perciformes	Triglidae	Lepidotrigla		Unidentified_Lepidotrigla	98.5	1	ACTAAGGCAGCTCATGTCAAAAATCCTGCAATAAAAGATTGAACCAAATGAGCCCTGCCCTAATGTCTTTGGTTGGGGCGACCGCGGGGAACTAAATAACCCCCATGTGGAAGGGGAATACCTCTCCTAAAACCAAGAGCTACAGCTCTAAGCAACAGAACTTCTGACCTCTAAGATCCGGCAATGCCGATCAACGAACCG	152	0	152	0	152	0	0	0	0	0	0	0	0	0	0	0	0	0	0	0	0	0	0	0	0	0	0	0	0	0	0	0	0	0	0	0	0	0
cb7fc4ccfec3672e8c24f8472e5c93a5	Eukaryota	Chordata	Actinopteri	Perciformes	Triglidae	Lepidotrigla		Unidentified_Lepidotrigla	98.5	1	ACTAAAGCAGCTCATGTCAAAAACCCTGCAATAAAAGATTGAACCAAATGAGCCCTGCCCTAATGTCTTTGGTTGGGGCGACCGCGGGGAACTAAATAACCCCCATGTGGACGGGGAGTACCTCTCCTAAAACCAAGAGCTACAGCTCTAAGCAACAGAACTTCTGACCTCTAAGATCCGGCAATGCCGATCAACGAACCG	8672	8672	0	0	8672	0	0	0	0	0	0	0	0	0	0	8672	0	0	0	0	0	0	0	0	0	0	0	0	0	0	0	0	0	0	0	0	0	0
cf87cdee7d144f002ae587ead0e11502	Eukaryota	Chordata	Actinopteri	Perciformes	Triglidae	Lepidotrigla		Unidentified_Lepidotrigla	98.5	1	ACTAAGGCAGCTCATGTCAAAAACCCTGCAATAAAAGATTGAACCAAATGAGCCCTGCCCTAATGTCTTTGGTTGGGGCGACCGCGGGGAACTAAATAACCCCCATGTGGAAGGGGAATACCTCTCCTAAAACCAAGAGCTACAGCCCTAAGCAACAGAACTTCTGACCTCTAAGATCCGGCAATGCCGATCAACGAACCG	3125	0	3125	0	3125	0	0	0	0	0	0	0	0	0	0	0	0	0	0	0	0	0	0	0	0	0	0	0	0	0	0	0	0	0	0	0	0	0
2d603fdf99a83afe5ca126cc0eeb60e6	Eukaryota	Chordata	Actinopteri	Perciformes	Triglidae	Lepidotrigla		Unidentified_Lepidotrigla	98	1	ACTAAGGCAGCTCATGTCAAAAACCCTGCAATAAAAGATTGAACCAAATGAGCCCTGCCCTAATGTCTTTGGTTGGGGCGACCGCGGGGAACTAAATAACCCCCATGTGGAAGGGGAATACCTCTCCTAAAACCAAGAGCTACAGCCCTAAGCAACAGAACTTCCGACCTCTAAGATCCGGCAATGCCGATCAACGAACCG	402	0	402	0	402	0	0	0	0	0	0	0	0	0	0	0	0	0	0	0	0	0	0	0	0	0	0	0	0	0	0	0	0	0	0	0	0	0
2e5898bb985b14c2e4f3342780ac8fec	Eukaryota	Chordata	Actinopteri	Perciformes	Triglidae	Lepidotrigla		Unidentified_Lepidotrigla	98	1	ACTAAGGCAGCTCATGCCAAAAACCCTGCAATAAAAGATTGAACCAAATGAGCCCTGCCCTAATGTCTTTGGTTGGGGCGACCGCGGGGAACTAAATAACCCCCATGTGGAAGGGGAATGCCTCTCCTAAAACCAAGAGCTACAGCTCTAAGCAACAGAACTTCTGACCTCTAAGATCCGGCAATGCCGATCAACGAACCG	58	0	58	0	58	0	0	0	0	0	0	0	0	0	0	0	0	0	0	0	0	0	0	0	0	0	0	0	0	0	0	0	0	0	0	0	0	0
38e7bec7a8c59f6b600411484e400d22	Eukaryota	Chordata	Actinopteri	Perciformes	Triglidae	Lepidotrigla		Unidentified_Lepidotrigla	98	1	ACTAAAGCAGCTCATGTCAAAAACCCTGCAATAAAAGATTGAACCAAATGAGCCCTGCCCTAATGTCTTTGGTTGGGGCGACCGCGGGGAACTAAATAACCCCCATGTGGACGGGGAGTACCTCTCCTAAAACCAAGAGCTACAGCTCTAAGCAACAGAACTCCTGACCTCTAAGATCCGGCAATGCCGATCAACGAACCG	197	197	0	0	197	0	0	0	0	0	0	0	0	0	0	197	0	0	0	0	0	0	0	0	0	0	0	0	0	0	0	0	0	0	0	0	0	0
734fbd693395b6a9e4f6f97f8db0fdf7	Eukaryota	Chordata	Actinopteri	Perciformes	Triglidae	Lepidotrigla		Unidentified_Lepidotrigla	98	1	ACTAAAGCAGCTCATGTCAAAAACCCTACAATAAGAGATTGAACCAAATGAGCCCTGCCCTAATGTCTTTGGTTGGGGCGACCGCGGGGAACTAAATAACCCCCATGTGGAAGGGGAAAACCTCTCCTAAAACCAAGAGCTACAGCTCTAAGCAACAGAACTTCTGACCTCTAAGATCCGGCAATGCCGATCAACGAACCG	4562	786	3776	0	3776	786	0	0	0	0	0	0	0	0	0	0	0	0	0	0	0	0	288	498	0	0	0	0	0	0	0	0	0	0	0	0	0	0
18a9d9a3084c093d524f4aba8267bedb	Eukaryota	Chordata	Actinopteri	Perciformes	Triglidae	Lepidotrigla		Unidentified_Lepidotrigla	97.5	0.99	ACTAAAGCAGCTCATGTCAAAAACCCTACAATAAGAGATTGAACCAAATGAGCCCTGCCCTAATGTCTTTGGTTGGGGCGACCGCGGGGAACTAAATAACCCCCATGTGGAAGGGGAAAACCTCTCCTAAAACCAAGAGCTACAGCTCTAAGCAGCAGAACTTCTGACCTCTAAGATCCGGCAATGCCGATCAACGAACCG	32	0	32	0	0	32	0	0	0	0	0	0	0	0	0	0	0	0	0	0	0	0	0	0	0	0	0	0	0	0	0	0	0	0	0	0	0	0
2d32697c110ac3ee84510392a6ec6541	Eukaryota	Chordata	Actinopteri	Perciformes	Triglidae	Lepidotrigla		Unidentified_Lepidotrigla	96	0.67	ACTAAGGCAGCTCATGTCAAAAACCCTACAATAAAAGGTTGAACCAAATGAGACCTGCCCTAATGTCTTTGGTTGGGGCGACCGCGGGGAACTAAATAACCCCCATGTGGAAAGGGAACACCTCTCCTAAAACCGAGAGCTACAGCTCTAAGCAACAAAACTTCTGACCTCTAAGATCCGGCAATGCCGATCAACGAACCG	20412	703	19709	4344	0	16068	0	0	0	0	0	0	0	0	0	0	0	0	0	303	0	0	0	0	400	0	0	0	0	0	0	0	0	0	0	0	0	0
709b80db90b9bd6787e2f7c737857a10	Eukaryota	Chordata	Actinopteri	Perciformes	Triglidae	Lepidotrigla		Unidentified_Lepidotrigla	95.5	0.73	ACTAAGGCAGCTCATGTCAAAAACCCTACAATAAAAGGTTGAACCAAATGAGACCTGCCCTAATGTCTTTGGTTGGGGCGACCGCGGGGAACTAGATAACCCCCATGTGGAAAGGGAACACCTCTCCTAAAACCGAGAGCTACAGCTCTAAGCAACAAAACTTCTGACCTCTAAGATCCGGCAATGCCGATCAACGAACCG	445	0	445	445	0	0	0	0	0	0	0	0	0	0	0	0	0	0	0	0	0	0	0	0	0	0	0	0	0	0	0	0	0	0	0	0	0	0
176d1df5c3531c63f1bd3d23fb648add	Eukaryota	Chordata	Actinopteri	Perciformes				Unidentified_Perciformes	90	0.9	ACCAAGACAGATCACGTTAAACACTCTCCCACAAGAGATTAAACCAAGTGAACCCTGCCCTAATGTCTTTGGTTGGGGCGACCGCGGGGAAATAAAAAACCCCCACGTGGAATGGGAGCACCCCTCCTAGAACTAAGAGCTGCGGCTCTAACCAGCAGAACCTTCTGACCAATAAGATCCGGCAGTGCCGATCAACGAACCG	7493	7493	0	7493	0	0	0	0	0	0	0	0	0	0	0	0	0	0	0	0	0	0	0	0	0	0	7493	0	0	0	0	0	0	0	0	0	0	0
3f5550615558614bd93a994de80ecd65	Eukaryota	Chordata	Actinopteri	Perciformes				Unidentified_Perciformes	89.1	0.87	ACCAAGACAGATCACGTTAAACACTCTCCCACAAGAGATTAAACCAAGTGAACCCTGCCCTAATGTCTTTGGTTGGGGCGACCGCGGGGAAATAAAAAGCCCCCACGTGGAATGGGAGCACCCCTCCTAGAACTAAGAGCTGCGGCTCTAACCAGCAGAACCTTCTGACCAATAAGATCCGGCAGTGCCGATCAACGAACCG	182	182	0	182	0	0	0	0	0	0	0	0	0	0	0	0	0	0	0	0	0	0	0	0	0	0	182	0	0	0	0	0	0	0	0	0	0	0
4f8f54f9549588227aa48e1be79eda4c	Eukaryota	Chordata	Actinopteri	Perciformes				Unidentified_Perciformes	89	0.9	ACCAAGACAGATCACGTTAAACACTCTCCCACAAGAGATTAAACCAAGTGAACCCTGCCCTAATGTCTTTGGTTGGGGCGACCGCGGGGAAATAAAAAACCCCCACGTGGAGTGGGAGCACCCCTCCTAGAACTAAGAGCTGCGGCTCTAACCAGCAGAACCTTCTGACCAATAAGATCCGGCAGTGCCGATCAACGAACCG	585	585	0	585	0	0	0	0	0	0	0	0	0	0	0	0	0	0	0	0	0	0	0	0	0	0	585	0	0	0	0	0	0	0	0	0	0	0
1b6db66fed5be261873ac355e66acdc5	Eukaryota	Chordata	Actinopteri	Perciformes				Unidentified_Perciformes	88.2	1	ACCAAGACAGATCACGTCAAACACCCTCCCACAAGAGATCAAACCAAGTGAATCCTGCCCTAATGTCTTTGGTTGGGGCGACCGCGGGGAAATAAAAAACCCCCACGTGGAATGGGAGCACCACCTCCTAGAACTAAGAGCTGCGGCTCTAACCAGCAGAATCTTCTGACCAATAAGATCCGGCTTATGCCGATCAACGAACCG	1449	625	824	0	625	824	0	0	0	0	0	0	0	0	0	0	625	0	0	0	0	0	0	0	0	0	0	0	0	0	0	0	0	0	0	0	0	0
a69e11684a86bf6eda7cf41ff2fc424e	Eukaryota	Chordata	Actinopteri	Perciformes				Unidentified_Perciformes	86.1	1	AAAAGACAGGCCACGTCAAGAACCCTGCCTCACCAGGAGAGAACCCCCGGGCCCCTGTCCCTCTGTCTTTGGTTGGGGCGACCGCGGGGCAACAAAAAACCCCCACGAGGAACGGGGCAACACCCCCAAACCCAGAGCCGCAGCTCTAATAACCAGAACATCTGACCTTAAAGATCCGGCATTGCCGATCAACGGACCG	148	148	0	0	0	148	0	0	0	0	0	0	0	0	0	0	0	0	0	0	0	0	148	0	0	0	0	0	0	0	0	0	0	0	0	0	0	0
990a66a9edf4ca57f477d74943d4e2c3	Eukaryota	Chordata	Actinopteri	Perciformes				Unidentified_Perciformes	85.3	0.54	ACCAGAGCAGCCCATGTTAAAAGACACCAAATAAGGAACTAAACCGAGTGGCCCTCTGCCCTAATGTCTTTGGTTGGGGTGACCGCGGGGTAAAAAACAACCTCCGCGCGGAATGGGGATACCTTACTACTTTCCCCCTACAACTAAGAGCTGCAGCTCTAAGCAACAAAATTTTTGACCAACAAGATCCGGCAAAGCCGATCAACGAACCG	7522	7053	469	0	0	7522	0	0	0	0	0	0	0	0	0	0	0	0	0	0	0	0	6990	63	0	0	0	0	0	0	0	0	0	0	0	0	0	0
34918d934a6a9ecd47c73dd3ed726db1	Eukaryota	Chordata	Actinopteri	Perciformes				Unidentified_Perciformes	84.4	0.51	GTCAGAGCAGCTCATGTTAAACACCCCTAAACAAAGGGATAAACCAAATGAACCCTGCTTTTATGTCTTTGGTTGGGGCGACCGCGGGGAAAGACCAAACCCCCACATGGACTAAGGCCACAGTAGCCTTAAAACCCAGACCTCCAAGTCAAATTAACAGAATTTCTGACCACTAAAGAGCCGGCTTATGCCGATCGACGGACCG	43	0	43	0	43	0	0	0	0	0	0	0	0	0	0	0	0	0	0	0	0	0	0	0	0	0	0	0	0	0	0	0	0	0	0	0	0	0
8838f3362820b2bfd702e5fb50b368eb	Eukaryota	Chordata	Actinopteri	Perciformes	Apogonidae			Unidentified_Perciformes	88.8	0.93	ATTAAAGCAGACCATGTCAAATAACCCCTTCTAAGGGAGTGAACTTAATGACTACTGCCCAACTGTCTTTGGTTGGGGCAACCACGGAGAAAAACAAAACCCCCGTGCGGAATAGGGAAAACCCCCCTTAAACCCAGAGTGACAACTCTAATAAGCAGAAATTCTGACCAAAAACGATCCGGCAAAGCCGATCAACGGACCG	1019	819	200	0	0	1019	0	0	0	0	0	0	0	0	0	0	0	0	0	0	819	0	0	0	0	0	0	0	0	0	0	0	0	0	0	0	0	0
61403cf5d7acb75d574b50b65742ef35	Eukaryota	Chordata	Actinopteri	Pleuronectiformes	Paralichthyidae	Pseudorhombus	Pseudorhombus_dupliciocellatus	Unidentified_Paralichthyidae	94.4	1	AAACGATTGAACCATATTCCACAAGCCCCCCTTACAGGACTAAATTTAATGGACTCTCCTTCAATGTCTTCGGTTGGGGCGACCATGGGGAAGATAAAACCCCCACGTGGAAGGGGCTCACAAATACATATACACCACCCCTCAGAACAGAGCGACAGCTCTACCCAGCAGAACTTCTGACCAAACTGATCCGGATTATTCCGATCAACGAACCA	231	0	231	231	0	0	0	0	0	0	0	0	0	0	0	0	0	0	0	0	0	0	0	0	0	0	0	0	0	0	0	0	0	0	0	0	0	0
e2fc07fd7558f9b620636d969bd12e10	Eukaryota	Chordata	Actinopteri	Pleuronectiformes	Paralichthyidae	Pseudorhombus	Pseudorhombus_dupliciocellatus	Unidentified_Paralichthyidae	94.4	0.99	AAACGATTGAACCATATTCCACAAGCCCCCCTTACAGGACTAAATTTAATGGACTCTCCTTCAATGTCTTCGGTTGGGGCGACCATGGGGAAGATAAAACCCCCACGTGGAAAGGGCTCACAAATACATATACACCACCCCTCAGAACAGAGCGACAGCTCTACCCAGCAGAACTTCTGACCAAACTGATCCGGATTATTCCGATCAACGAACCA	37907	474	37433	30427	0	7480	0	0	0	0	0	0	0	0	0	0	0	0	0	0	0	0	192	0	282	0	0	0	0	0	0	0	0	0	0	0	0	0
081ae6cf926a3db1fae5474e4215da14	Eukaryota	Chordata	Actinopteri	Pleuronectiformes	Paralichthyidae	Pseudorhombus	Pseudorhombus_dupliciocellatus	Unidentified_Paralichthyidae	94	1	AAACGATTGAACCATATTCCACAAGCCCCCCTTACAGGACTAAATTTAATGGACTCTCCTTCAATGTCTTCGGTTGGGGCGACCATGGGGAAGATAAAACCCCCACGTGGAAAGGGCTCACAAATACATATACACCACCCCTCAGAACAGAGCGGCAGCTCTACCCAGCAGAACTTCTGACCAAACTGATCCGGATTATTCCGATCAACGAACCA	1023	0	1023	1023	0	0	0	0	0	0	0	0	0	0	0	0	0	0	0	0	0	0	0	0	0	0	0	0	0	0	0	0	0	0	0	0	0	0
27cb0211f5632a2cce7b34d5824bc3f0	Eukaryota	Chordata	Actinopteri	Pleuronectiformes	Paralichthyidae	Pseudorhombus	Pseudorhombus_dupliciocellatus	Unidentified_Paralichthyidae	94	1	AAACGATTGAACCATATTCCGCAAGCCCCCCTTACAGGACTAAATTTAATGGACTCTCCTTCAATGTCTTCGGTTGGGGCGACCATGGGGAAGATAAAACCCCCACGTGGAAAGGGCTCACAAATACATATACACCACCCCTCAGAACAGAGCGACAGCTCTACCCAGCAGAACTTCTGACCAAACTGATCCGGATTATTCCGATCAACGAACCA	249	0	249	249	0	0	0	0	0	0	0	0	0	0	0	0	0	0	0	0	0	0	0	0	0	0	0	0	0	0	0	0	0	0	0	0	0	0
454c04420b6e39dfd2e5dd852a8e56a4	Eukaryota	Chordata	Actinopteri	Pleuronectiformes	Poecilopsettidae	Poecilopsetta	Poecilopsetta_beanii	Poecilopsetta_sp.	99	0.95	GTTAAGGCAGCCTATGTTAAAAGTACCCAATAAAGGACCAAACTAAATAGGCTCTGCCTAAATGTCTTCGGTTGGGGCGACCTTGGGGAAACACAAAACCCCCACGAGGAACAGGAGCACTTAACCCTTGCACTTACCACCCTCCTAAAGATTAGAATCACACTTCTAATAAACAGAACTTCTGACCAAAAATGATCCGGCAAAGCCGATCAACGAACCA	237	237	0	0	237	0	0	0	0	0	0	0	0	0	0	0	237	0	0	0	0	0	0	0	0	0	0	0	0	0	0	0	0	0	0	0	0	0
e3c8ef667d061e3c71b1d9e3504e3780	Eukaryota	Chordata	Actinopteri	Pleuronectiformes	Poecilopsettidae	Poecilopsetta	Poecilopsetta_beanii	Poecilopsetta_sp.	98.6	0.94	GTTAAGGCAGCCTATGTTAAAAGTACCCAATAAAGGACCAAACTAAATAGGCTCTGCCTAAATGTCTTCGGTTGGGGCGACCTTGGGGAAATACAAAACCCCCACGAGGAACAGGAGCACTTAACCCTTGCACTTACCACCCTCCTAAAGATTAGAATCACACTTCTAATAAACAGAACTTCTGACCAAAAATGATCCGGCAAAGCCGATCAACGAACCA	75	75	0	0	0	75	0	0	0	0	0	0	0	0	0	0	0	0	0	75	0	0	0	0	0	0	0	0	0	0	0	0	0	0	0	0	0	0
66c79973ad2eb5e8f0705c9010d9868d	Eukaryota	Chordata	Actinopteri	Priacanthiformes	Priacanthidae	Priacanthus	Priacanthus_hamrur	Priacanthus_sp.	100	0.99	GCTAAGACAGATCTGATTAAATTTGCCCAAGAATAAATAAGCAAAAACTAAATTCGAACCCTGCCTGGATGTCTTTGGTTGGGGCGACCGCGGAGCAACACAAAACCTCCACGAGGAACGGAAAAACCACTTCCTAAAACAAGAGCTACCGCTCGAGTTAACAGAATTTCTGACCACTAAGATCCGGCACTGCCGATCAACGGACCG	6330	120	6210	0	6210	120	0	0	0	0	0	0	0	0	0	0	0	0	0	0	0	0	120	0	0	0	0	0	0	0	0	0	0	0	0	0	0	0
e7da8f86b42fa354861d41d48dc50f14	Eukaryota	Chordata	Actinopteri	Priacanthiformes	Priacanthidae	Priacanthus	Priacanthus_hamrur	Priacanthus_sp.	99.5	0.98	GCTAAGACAGATCTGATTAAATTTGCCCAAGAATAAATAAGCAAAAACTAAATTCGAACCCTGCCTGGATGTCTTTGGTTGGGGCGACCGCGGAGCAACACAAAACTTCCACGAGGAACGGAAAAACCACTTCCTAAAACAAGAGCTACCGCTCGAGTTAACAGAATTTCTGACCACTAAGATCCGGCACTGCCGATCAACGGACCG	191	0	191	0	191	0	0	0	0	0	0	0	0	0	0	0	0	0	0	0	0	0	0	0	0	0	0	0	0	0	0	0	0	0	0	0	0	0
660bcf01d63866abfcde8a0c1979d584	Eukaryota	Chordata	Actinopteri	Priacanthiformes	Priacanthidae	Priacanthus	Priacanthus_sagittarius	Priacanthus_sagittarius	100	1	GCTAAGACAGATCCTATTAAATTTGCTTACGACAAAAAGCAAAAACTAAATTCGAACCCTGCCTGGATGTCTTTGGTTGGGGCGACCGCGGAGCAACACAAAACCTCCACGCGGAACGGAAAAATCACTTCCTAAAACAAGAGCCACCGCTCTAGTTAACAGAATTTCTGACCACTAAGATCCGGCAACGCCGATCAACGGACCG	12406	12406	0	0	12287	119	0	0	0	0	0	0	0	0	0	12287	0	0	0	119	0	0	0	0	0	0	0	0	0	0	0	0	0	0	0	0	0	0
1b3ed66ebc482c3b23c97fe418035437	Eukaryota	Chordata	Actinopteri	Priacanthiformes	Priacanthidae	Priacanthus	Priacanthus_sagittarius	Priacanthus_sagittarius	99.5	1	GCTAAGACAGATCCTATTAAATTTGCTTACGACAAAAAGCAAAAACTAAATTCGAACCCTGCCTGGATGTCTTTGGTTGGGGCGACCGCGGAGCAACACAAAACCTCCACGCGGAACGGAAAAATCACTTCCTAAAACAAGAACCACCGCTCTAGTTAACAGAATTTCTGACCACTAAGATCCGGCAACGCCGATCAACGGACCG	108	108	0	0	108	0	0	0	0	0	0	0	0	0	0	108	0	0	0	0	0	0	0	0	0	0	0	0	0	0	0	0	0	0	0	0	0	0
3ff396f7b50d74282939c25425b237b2	Eukaryota	Chordata	Actinopteri	Priacanthiformes	Priacanthidae	Priacanthus	Priacanthus_sagittarius	Priacanthus_sagittarius	99.5	1	GCTAAGACAGATCCTATTAAATTTGCTTACGACAAAAAGCAAAAACTAAATTCGAACCCTGCCTGGATGTCTTTGGTTGGGGCGACCGCGGAGCAACACAAAACCTCCACGCGGAACGGAAAAATCACTTCCTAAAACAAGAGCCACCGCTCTAGTTAACGGAATTTCTGACCACTAAGATCCGGCAACGCCGATCAACGGACCG	274	274	0	0	274	0	0	0	0	0	0	0	0	0	0	274	0	0	0	0	0	0	0	0	0	0	0	0	0	0	0	0	0	0	0	0	0	0
b845f865536f91e8ccde575623a9cbc0	Eukaryota	Chordata	Actinopteri	Priacanthiformes	Priacanthidae	Priacanthus	Priacanthus_sagittarius	Priacanthus_sagittarius	99.5	1	GCTAAGACAGATCCTATTAAATTTGCTTACGACAAAAAGCAAAAACTAAATTCGAACCCTGCCTGGATGTCTTTGGTTGGGGCGACCGCGGAGCAACACAAAACCTCCACGCGGAACGGAGAAATCACTTCCTAAAACAAGAGCCACCGCTCTAGTTAACAGAATTTCTGACCACTAAGATCCGGCAACGCCGATCAACGGACCG	196	196	0	0	196	0	0	0	0	0	0	0	0	0	0	196	0	0	0	0	0	0	0	0	0	0	0	0	0	0	0	0	0	0	0	0	0	0
d42c599dd65744fb0ad93f2234f722d7	Eukaryota	Chordata	Chondrichthyes	Rajiformes	Arhynchobatidae	Notoraja	Notoraja tobitukai	Unidentified_Arhynchobatidae	94.74	0.68	ACTTAAGTTATTATTTTTTACTTATAACCTAAGGGTTTAACTTTAATAATAGTGTAACTTAATGTTTTCGGTTGGGGCGACCGAGGAGTAAAAAAAAACCTCCTCATCGATTGAGTATATTACTTAAAAATCTGAACGACAGTTCTGATTTATAGAATATCTAACGAACAATGACCCAGGACTAAATATTTCCTGATCAATGAACCA	8250	2692	5558	8250	0	0	0	0	0	0	0	0	0	0	0	0	0	2692	0	0	0	0	0	0	0	0	0	0	0	0	0	0	0	0	0	0	0	0
e07f122874017aa3af24cb0d5337bfbc	Eukaryota	Chordata	Chondrichthyes	Rajiformes	Arhynchobatidae	Notoraja	Notoraja_sp._bSPI	Unidentified_Arhynchobatidae	93.36	0.63	ACTTAAGTTATTATTTTTTTACTTATACCCTAAGGGATTAACTTTAATAATAACGTAACTTAATGTTTTCGGTTGGGGCGACCGAGGAGTAAAAGAAAACCTCCTCATCGATTGAGTATATTACTTAAAAATCTGAACGACAGTTCTGATTTATAGAATATCTAACGAACAATGACCCAGGACTAAATATTTCCTGATCAATGAACCA	445	445	0	0	445	0	0	0	0	0	0	0	0	0	0	0	445	0	0	0	0	0	0	0	0	0	0	0	0	0	0	0	0	0	0	0	0	0
a7398a6c961216e9e08426589b66f553	Eukaryota	Chordata	Chondrichthyes	Rajiformes	Arhynchobatidae	Notoraja	Notoraja_sp._bSPI	Unidentified_Arhynchobatidae	93.3	0.52	ACTTAAGTTATTATTTTTTTACTTATACCCTAAGGGATTAACTTTAATAATAACGTAACTTAATGTTTTCGGTTGGGGCGACCGAGGAGTAGAAGAAAACCTCCTCATCGATTGAGTATATTACTTAAAAATCTGAACGACAGTTCTGATTTATAGAATATCTAACGAACAATGACCCAGGACTAAATATTTCCTGATCAATGAACCA	136	136	0	0	136	0	0	0	0	0	0	0	0	0	0	0	136	0	0	0	0	0	0	0	0	0	0	0	0	0	0	0	0	0	0	0	0	0
562b736d89c0de2a82dbfa8eb0344cf7	Eukaryota	Chordata	Chondrichthyes	Rajiformes	Arhynchobatidae	Notoraja	Notoraja_sp._bSPI	Unidentified_Arhynchobatidae	92.4	0.58	ACTTAAGTTATTATTTTTTTTACTTATACCCTAAGGGATTAAATTTAATAATAACGTAACTTAATGTTTTCGGTTGGGGCGACCGAGGAGTAAAAGAAAACCTCCTCATCGATTGAGTATATTACTTAAAAATCTGAACGACAGTTCTGATTTATAGAATATCTAACGAACAATGACCCAGGACTAAATATTTCCTGATCAATGAACCA	33066	928	32138	30799	928	1339	0	0	0	0	0	0	60	0	0	0	868	0	0	0	0	0	0	0	0	0	0	0	0	0	0	0	0	0	0	0	0	0
77b37887c8a1b20c3aa34e6d520f9d73	Eukaryota	Chordata	Chondrichthyes	Rajiformes	Arhynchobatidae	Notoraja	Notoraja_sp._bSPI	Unidentified_Arhynchobatidae	92	0.55	ACTTAAGTTATTATTTTTTTTACTTATACCCTAAGGGATTAAATTTAATAATAACGTAACTTAATGTTTTCGGTTGGGGCGACCGAGGAGTAAAAGAAAACCTCCTTATCGATTGAGTATATTACTTAAAAATCTGAACGACAGTTCTGATTTATAGAATATCTAACGAACAATGACCCAGGACTAAATATTTCCTGATCAATGAACCA	277	0	277	277	0	0	0	0	0	0	0	0	0	0	0	0	0	0	0	0	0	0	0	0	0	0	0	0	0	0	0	0	0	0	0	0	0	0
c60394a77973e985e457a3a1bb0188c1	Eukaryota	Chordata	Chondrichthyes	Rajiformes	Arhynchobatidae	Notoraja	Notoraja_sp._bSPI	Unidentified_Arhynchobatidae	92	0.6	ACTTAAGTTATTATTTTTTTTACTTATACCCTAAGGGATTAAATTTAATAATAACGTAACTTAATGTTTTCGGTTGGGGCGACCGAGAAGTAAAAGAAAACCTCCTCATCGATTGAGTATATTACTTAAAAATCTGAACGACAGTTCTGATTTATAGAATATCTAACGAACAATGACCCAGGACTAAATATTTCCTGATCAATGAACCA	152	0	152	152	0	0	0	0	0	0	0	0	0	0	0	0	0	0	0	0	0	0	0	0	0	0	0	0	0	0	0	0	0	0	0	0	0	0
0a8589f9b56b830ad79836774df715db	Eukaryota	Chordata	Chondrichthyes	Rajiformes	Arhynchobatidae	Pavoraja	Pavoraja_nitida	Unidentified_Arhynchobatidae	93.3	0.89	ACTTAAGTTATTATTTCTTAACTTATTTCCTAAGGGCCTAACTTCAATAATAATAATGTAATTTAATGTTTTCGGTTGGGGCGACCGAGGAGTAAAAAAGAACCTCCTCATCGATTGAGTATATTACTTAAATATTAGAATGACAATTCTGATGTATAGAATATCTAACGAACAATGACCCAGGATTAAATTTTCCTGATCAATGAACCA	3484	2551	933	2551	933	0	0	0	0	2551	0	0	0	0	0	0	0	0	0	0	0	0	0	0	0	0	0	0	0	933	0	0	0	0	0	0	0	0
d8d318b6f04febd0554493ca8e319dbf	Eukaryota	Chordata	Chondrichthyes	Rajiformes	Arhynchobatidae	Pavoraja	Pavoraja_nitida	Unidentified_Arhynchobatidae	92.9	0.8	ACTTAAGTTATTATTTCTTAACTTATTTCCTAAGGGCCTAACTTCAATAATAATAATGTAATTTAATGTTTTCGGTTGGGGCGACCGAGGAGTAAAAAAGAACCTCCTCATCGATTGAGTATATTACTTAAATATTAGAATGACAATTCTGATGTATAGAATATCTAACGAACAATGACCCAGGATTAAATCTTCCTGATCAATGAACCA	162	162	0	0	162	0	0	0	0	0	0	0	0	0	0	0	162	0	0	0	0	0	0	0	0	0	0	0	0	0	0	0	0	0	0	0	0	0
31b5c51045c534734fcf680ed9adeceb	Eukaryota	Chordata	Chondrichthyes	Rajiformes	Rajidae	Dipturus	Dipturus	Dipturus_sp.	99.5	1	ACTTAAGTTACTATCTTATTTATTAATTAATCTAAAGACTTAACCATTCTAATAGTAACCTAACTTAATGTTTTCGGTTGGGGCGACCAAGGAGTAAAAGAAAACCTCCTTATCGATTGAGTATTTTTACTTAAAAATCAGAACGACAGTTCTGATTAATAGAATATCTAACGAATAATGACCCAGGGCTATGCCCTGATCAATGAACCA	2924	0	2924	0	2924	0	0	0	0	0	0	0	0	0	0	0	0	0	0	0	0	0	0	0	0	0	0	0	0	0	0	0	0	0	0	0	0	0
2fe5bf8f61210d8936414d041a22ada0	Eukaryota	Chordata	Chondrichthyes	Rajiformes	Rajidae	Dipturus	Dipturus	Dipturus_sp.	95.71	0.61	ACTTAAGTTACTATCTTATCTATTAACCATCTAAAGACTTAACCATTCTAACAGTAACCTAACTTAATGTTTTCGGTTGGGGCGACCAAGGAGTAAAAGAAAACCTCCCTATCGATTGAGTATTTTTACTTAAAAATCAGAACGACAGTTCTGATTAATAGAATATCTAACGAATAATGACCCAGGGCCTTACCCTGATCAATGAACCA	12356	8573	3783	12076	0	280	0	0	0	7152	0	0	0	0	1272	0	0	0	0	0	0	0	0	0	149	0	0	0	0	0	0	0	0	0	0	0	0	0
9a76a54948b81bb4cd05045d88a502d7	Eukaryota	Chordata	Chondrichthyes	Rajiformes	Rajidae	Dipturus	Dipturus	Dipturus_sp.	95.2	0.51	ACTTAAGTTACTATCTTATCTATTAACCATCTAAAGACTTAACCATTCTAACAGTAACCTAACTTAATGTTTTCGGTTGGGGCGACCAAGGAGTAAAAGAAAACCTCCCTATCGATTGAGTATTTCTACTTAAAAATCAGAACGACAGTTCTGATTAATAGAATATCTAACGAATAATGACCCAGGGCCTTACCCTGATCAATGAACCA	226	0	226	226	0	0	0	0	0	0	0	0	0	0	0	0	0	0	0	0	0	0	0	0	0	0	0	0	0	0	0	0	0	0	0	0	0	0
340dcbdde9963fbf4fcbf66fac1c63a9	Eukaryota	Chordata	Chondrichthyes	Rajiformes	Rajidae	Dipturus		Dipturus_sp.	95.2	0.87	ACTTAAGTTACTATCTTATCTATTAACCATCTAAAGACTTAACCATTCTAACAGTAACCTAACTTAATGTTTTCGGTTGGGGCGACCAAGGAGTAAAAGAAAACCTCCCTATCGATTGAGTATTTTTACTTAAAAATCAGAACGACAGTTCTGATTAATAGAATAGCTAACGAATAATGACCCAGGGCCTTACCCTGATCAATGAACCA	48	48	0	48	0	0	0	0	0	48	0	0	0	0	0	0	0	0	0	0	0	0	0	0	0	0	0	0	0	0	0	0	0	0	0	0	0	0
3cfcda0e171c52fccc983dfc14a51319	Eukaryota	Chordata	Chondrichthyes	Rajiformes	Rajidae	Dipturus		Dipturus_sp.	95.2	0.8	ACTTAAGTTACTATCTTATCTATTAACCATCTAAAGACTTAACCATTCTAACAGTAGCCTAACTTAATGTTTTCGGTTGGGGCGACCAAGGAGTAAAAGAAAACCTCCCTATCGATTGAGTATTTTTACTTAAAAATCAGAACGACAGTTCTGATTAATAGAATATCTAACGAATAATGACCCAGGGCCTTACCCTGATCAATGAACCA	190	190	0	190	0	0	0	0	0	190	0	0	0	0	0	0	0	0	0	0	0	0	0	0	0	0	0	0	0	0	0	0	0	0	0	0	0	0
46625b29730e52a8c4fe3299310850f4	Eukaryota	Chordata	Chondrichthyes	Rajiformes	Rajidae	Dipturus		Dipturus_sp.	95.2	0.87	ACTTAAGTTACTATCTTATCTATTAACCATCTAAAGACTTAACCATTCTAACAGTAACCTAACTTGATGTTTTCGGTTGGGGCGACCAAGGAGTAAAAGAAAACCTCCCTATCGATTGAGTATTTTTACTTAAAAATCAGAACGACAGTTCTGATTAATAGAATATCTAACGAATAATGACCCAGGGCCTTACCCTGATCAATGAACCA	92	0	92	92	0	0	0	0	0	0	0	0	0	0	0	0	0	0	0	0	0	0	0	0	0	0	0	0	0	0	0	0	0	0	0	0	0	0
043a17f661566aa5bf6045184d0f78ee	Eukaryota	Chordata	Actinopteri	Scombriformes	Gempylidae	Promethichthys	Promethichthys_prometheus	Promethichthys_prometheus	99.5	0.9	ACCAAGGCATATCATGTTAAGAACCCCTTAAATAAAAGGCCAAACCTAATGAACTATGCCCCTCTGTCTTAGGTTGGGGCGACCCCGGGGAAATAGAAAACCCCCGAGTGGAACGGGAACACTAACTTCCTTCAACCAAGAGCTGCAGCTCTAATTAACAGAATTTCTGACCAATAATGATCCGGCAACGCCGATTAACGAACCA	381	381	0	0	0	381	0	0	0	0	0	0	0	0	0	0	0	0	0	0	381	0	0	0	0	0	0	0	0	0	0	0	0	0	0	0	0	0
57373c91543124ea0557b888584ce03d	Eukaryota	Chordata	Actinopteri	Scombriformes	Gempylidae	Thyrsitoides	Thyrsitoides_marleyi	Thyrsitoides_marleyi	100	1	ACTAAGGCATATCATATTTAATACCCCTAAATAAAGGACTAAACCAAATGAACCATGCCCCTATGTCTTAGGTTGGGGCGACCCCGAGGAAATAAAAAACCCCCGAGTGGAATGGGAGTACTACCTCCTACAACCAAGAGCTGCAGCTCTAATTAACAGAATATCTGACCAATAACGATCCGGCAAAACCGATCAACGGACCA	12967	0	12967	12967	0	0	0	0	0	0	0	0	0	0	0	0	0	0	0	0	0	0	0	0	0	0	0	0	0	0	0	0	0	0	0	0	0	0
baed53ac8c87ba888f9b7e960a79fa57	Eukaryota	Chordata	Actinopteri	Scombriformes	Gempylidae	Thyrsitoides	Thyrsitoides_marleyi	Thyrsitoides_marleyi	99.5	1	ACTAAGGCATATCATATTTAATACCCCTAAATAAAGGACTAAACCAAATGAACCATGCCCCTATGTCTTAGGTTGGGGCGACCCCGGGGAAATAAAAAACCCCCGAGTGGAATGGGAGTACTACCTCCTACAACCAAGAGCTGCAGCTCTAATTAACAGAATATCTGACCAATAACGATCCGGCAAAACCGATCAACGGACCA	180	0	180	180	0	0	0	0	0	0	0	0	0	0	0	0	0	0	0	0	0	0	0	0	0	0	0	0	0	0	0	0	0	0	0	0	0	0
62e6f330207e11b4aafd107cd109355f	Eukaryota	Chordata	Actinopteri	Scombriformes	Nomeidae	Cubiceps	Cubiceps_whiteleggii	Cubiceps_whiteleggii	100	0.6	ACTAAAGCATATCATGCTAAACACCCCTTGACAAAGGGCTAAGCCAAATGATTCATGCCCGCATGTCTTTGGTTGGGGCGACCGCGGGGAAATAAAAAACCCCCACGTGGAATGGGAGCACTGCCTCCTACAACCAAGAGCTGCAGCTCTAACAAACAGAATTTCTGACCAATAAGATCCGGCAATGCCGATCAACGGACCG	42	0	42	0	0	42	0	0	0	0	0	0	0	0	0	0	0	0	0	0	0	0	0	0	0	0	0	0	0	0	0	0	0	0	0	0	0	0
36862b2ea7e4b11143679c9609ff04a7	Eukaryota	Chordata	Actinopteri	Scombriformes	Scombridae	Auxis	Auxis_thazard	Auxis_thazard	100	1	ACCAAGGCATATCATGTTAAACACCCCTAAACAAAGGGCTAAACCAAATGAATCATGCCCCCATGTCTTTGGTTGGGGCGACCGCGGGGAAATAAAAAACCCCCACGTGGAATGGGAGTACTACCTCCTACAACCAAGAGCTGCAGCTCTAATGAACAGAATTTCTGACCAATAAGATCCGGCAATGCCGATCAACGGACCG	4797	516	4281	0	1046	3751	0	0	0	0	0	0	396	0	0	0	0	0	0	0	120	0	0	0	0	0	0	0	0	0	0	0	0	0	0	0	0	0
536a7c00a5d9b069e1e55224143b6b79	Eukaryota	Chordata	Actinopteri	Scombriformes	Scombridae	Euthynnus	Euthynnus_affinis	Euthynnus_affinis	100	0.97	ACTAAGGCATATCATGTTAAACACCCCTGAACAAAGGATTAAACCAAATGAATAATGCCCCCATGTCTTTGGTTGGGGCGACCGCGGGGAAATAAAAAACCCCCACGTGGAATGGGAGTACTACCTCCTACAACCAAGAGCTGCAGCTCTAATAAGCAGAATTTCTGACCAATAAGATCCGGCAACGCCGATCAACGGACCG	2327	922	1405	0	0	2327	0	0	0	0	0	0	0	0	0	0	0	0	0	0	0	0	0	922	0	0	0	0	0	0	0	0	0	0	0	0	0	0
0148d7275bec2492bebef9bbc045a448	Eukaryota	Chordata	Actinopteri	Scombriformes	Scombridae	Katsuwonus	Katsuwonus_pelamis	Katsuwonus_pelamis	100	1	ACCAAGGCATATCATGTTAAACACCCCTAAATAAAGGACCAAACCAAATGAATTATGCCCCCATGTCTTTGGTTGGGGCGACCGCGGGGAAATAAAAAACCCCCACGTGGAATGGGAGTACTACCTCCTACAACCAAGAGCTGCAGCTCTAATTAACAGAATTTCTGACCAATAAGATCCGGCAACGCCGATCAACGGACCG	26439	26439	0	26439	0	0	0	0	0	6605	0	9230	0	0	0	0	0	2071	8533	0	0	0	0	0	0	0	0	0	0	0	0	0	0	0	0	0	0	0
cd548ef173dcabe708ee1a1d87c22dc5	Eukaryota	Chordata	Actinopteri	Scombriformes	Scombridae	Katsuwonus	Katsuwonus_pelamis	Katsuwonus_pelamis	99.505	1	ACCAAGGCATATCATGTTAAACACCCCCAAATAAAGGACCAAACCAAATGAATTATGCCCCCATGTCTTTGGTTGGGGCGACCGCGGGGAAATAAAAAACCCCCACGTGGAATGGGAGTACTACCTCCTACAACCAAGAGCTGCAGCTCTAATTAACAGAATTTCTGACCAATAAGATCCGGCAACGCCGATCAACGGACCG	2607	2607	0	2607	0	0	0	0	0	0	0	0	0	0	0	0	0	0	2607	0	0	0	0	0	0	0	0	0	0	0	0	0	0	0	0	0	0	0
5756746a108bd915bd9c5701063c4b6d	Eukaryota	Chordata	Actinopteri	Scombriformes	Scombridae	Katsuwonus	Katsuwonus_pelamis	Katsuwonus_pelamis	99.5	0.9	ACCAAGGCATATCATGTTAAACACCCCTAAACAAAGGACCAAACCAAATGAATTATGCCCCCATGTCTTTGGTTGGGGCGACCGCGGGGAAATAAAAAACCCCCACGTGGAATGGGAGTACTACCTCCTACAACCAAGAGCTGCAGCTCTAATTAACAGAATTTCTGACCAATAAGATCCGGCAACGCCGATCAACGGACCG	2006	2006	0	2006	0	0	0	0	2006	0	0	0	0	0	0	0	0	0	0	0	0	0	0	0	0	0	0	0	0	0	0	0	0	0	0	0	0	0
f27d8f33230e1d5581bb8a840d286a64	Eukaryota	Chordata	Actinopteri	Scombriformes	Scombridae	Katsuwonus	Katsuwonus_pelamis	Katsuwonus_pelamis	99.5	1	ACCAAGGCATATCATGTTAAACACCCCAAAATAAAGGACCAAACCAAATGAATTATGCCCCCATGTCTTTGGTTGGGGCGACCGCGGGGAAATAAAAAACCCCCACGTGGAATGGGAGTACTACCTCCTACAACCAAGAGCTGCAGCTCTAATTAACAGAATTTCTGACCAATAAGATCCGGCAACGCCGATCAACGGACCG	111	111	0	111	0	0	0	0	0	0	0	0	0	0	0	0	0	0	111	0	0	0	0	0	0	0	0	0	0	0	0	0	0	0	0	0	0	0
2cdac8a2b572806c1d637f42eb355110	Eukaryota	Chordata	Actinopteri	Scombriformes	Scombridae	Katsuwonus	Katsuwonus_pelamis	Katsuwonus_pelamis	99	1	ACCAAGGCATATCATGTTAAACACCCCCAAATAAAGGACCAAACTAAATGAATTATGCCCCCATGTCTTTGGTTGGGGCGACCGCGGGGAAATAAAAAACCCCCACGTGGAATGGGAGTACTACCTCCTACAACCAAGAGCTGCAGCTCTAATTAACAGAATTTCTGACCAATAAGATCCGGCAACGCCGATCAACGGACCG	177	177	0	177	0	0	0	0	0	0	0	0	0	0	0	0	0	0	177	0	0	0	0	0	0	0	0	0	0	0	0	0	0	0	0	0	0	0
4c3c9b77d20671ef9807bc90018ab819	Eukaryota	Chordata	Actinopteri	Scombriformes	Scombridae	Scomber	Scomber_colias	Scomber_sp.	100	0.74	ACTAAGCCATATCAAGTTAAATACCCCCTAACAAGGGGCCAAACTTATTGAAATCATTGGCCGTATGTCTTCGGTTGGGGCGACCATGGGGAAACAAAAAACCCCCACGTGGAATGGGAGCACATTTACTCCTACAGTCAAGAGCCGCCACTCTAACAAACAGAATTTCTGACCAATAACTGATCCGGCAACGCCGATCAACGGACCA	11499	3182	8317	0	0	11499	0	0	0	0	0	0	0	0	0	0	0	0	0	2675	474	0	0	33	0	0	0	0	0	0	0	0	0	0	0	0	0	0
2140373496f399862710ba281bb09b11	Eukaryota	Chordata	Actinopteri	Scombriformes	Scombridae	Scomber	Scomber_colias	Scomber_sp.	99.5	0.73	ACTAAGCCATATCAAGTTAAATACCCCCTAACAAGGGGCCAAACTTATTGAAATCATTGGCCGTATGTCTTCGGTTGGGGCGACCATGGGGAAACAAAAAACCCCCACGTGGAATGGGAGCACATTTACTCCTACAGTCAAGAGCCGCCACTTTAACAAACAGAATTTCTGACCAATAACTGATCCGGCAACGCCGATCAACGGACCA	106	106	0	0	0	106	0	0	0	0	0	0	0	0	0	0	0	0	0	106	0	0	0	0	0	0	0	0	0	0	0	0	0	0	0	0	0	0
477bb54c15cae5ca3dc6b2866c00f02a	Eukaryota	Chordata	Actinopteri	Scombriformes	Scombridae	Scomber	Scomber_colias	Scomber_sp.	99.5	0.71	ACTAAGCCATATCAAGTTAAATACCCCCTAACAAGGGGCCAAACTTATTGAAATCATTGGCCGTATGTCTTCGGTTGGGGCGACCATGGGGAAACAAAAAACCCCCACGTGGAGTGGGAGCACATTTACTCCTACAGTCAAGAGCCGCCACTCTAACAAACAGAATTTCTGACCAATAACTGATCCGGCAACGCCGATCAACGGACCA	87	0	87	0	0	87	0	0	0	0	0	0	0	0	0	0	0	0	0	0	0	0	0	0	0	0	0	0	0	0	0	0	0	0	0	0	0	0
e5daedf8ed4e26abe398c549e9766dee	Eukaryota	Chordata	Actinopteri	Scombriformes	Scombrolabracidae	Scombrolabrax	Scombrolabrax_heterolepis	Scombrolabrax_heterolepis	99.5	1	ACCAAGGCATGCCACGTTAAAACTCCCCCCACTAAAGGACCAAACTAAATGGACTATGCCCCCTGTCTTTGGTTGGGGCGACCGCGGGGAAATAAAAAACCCCCACGTGGAATGGGAACACTACCTTCCCAGAACCAAGAGCTGCAGCTCTAATAAACAGAATTTCTGACCAATTCAGATCCGGCAATGCCGATCAACGGACCC	229	229	0	0	229	0	0	0	0	0	0	0	229	0	0	0	0	0	0	0	0	0	0	0	0	0	0	0	0	0	0	0	0	0	0	0	0	0
db770610e3e8c1f963971b9b6330dba9	Eukaryota	Chordata	Actinopteri	Scombriformes	Trichiuridae	Aphanopus	Aphanopus_carbo	Aphanopus_sp.	100	0.79	ACCAAGGCATATCATGTTAAACACCCCTTAATAAAGGGCCAAAACTTAATGACCTATGCCCCTATGTCTTTGGTTGGGGCGACCACGGGGAAATAAAAAACCCCCACGTGGAATGGGAGCACTAAAATCCTACTACAACCAAGAGCTGCAGCTCTAATAAACAGAACTTCTGACCAACAAGATCCGGCAATGCCGATCAACGGACCG	893	0	893	0	0	893	0	0	0	0	0	0	0	0	0	0	0	0	0	0	0	0	0	0	0	0	0	0	0	0	0	0	0	0	0	0	0	0
386d03cdaaca34bd5acd7efa65a35d12	Eukaryota	Chordata	Actinopteri	Scombriformes	Trichiuridae	Benthodesmus	Benthodesmus_tenuis	Unidentfied_Trichiuridae	92.5	0.68	ACTAAGGCATATCATGTTAAACACACCCGATAAAGGCCCAAAACTTAATGACCAATGCCCCTATGTCTTTGGTTGGGGCGACCACGGGGAAATAAAAAACCCCCGCGCGGACTGGAAGAACTAATATTTATTCCTTCTACAACCAAGAGCTACAGCTCTAATAAACAGAACTTCTGACCAACAAGATCCGGCAACGCCGATCAACGGACCG	585	585	0	0	585	0	0	0	0	0	0	0	0	0	0	0	585	0	0	0	0	0	0	0	0	0	0	0	0	0	0	0	0	0	0	0	0	0
1d37a69c36a691e29889b733da81e9ae	Eukaryota	Chordata	Actinopteri	Scombriformes	Trichiuridae	Trichiurus	Trichiurus_lepturus	Trichiurus_lepturus	99.5	1	ACTCGGACATACCCTGTCAAGACCCCCTTATTAAAGGGCCAAAACCTACCCACCATGTCCCTGTCTTAGGTTGGGGCGACCCCGGGGAACAAAAATCCCCCACGTGGAACAGTAGAATTCACTATCCACAACCAAGAGCCACGACTCTAAAAACCAGAACCTCTGACCACAATAATGACCCGGCAATGCCGATCAACGAACCA	18140	10837	7303	0	4451	13689	0	0	0	0	0	0	0	0	0	0	300	0	0	10537	0	0	0	0	0	0	0	0	0	0	0	0	0	0	0	2865	1286	0
7c7baf84e5bd3a31d3ecdd3ac22c57f1	Eukaryota	Chordata	Actinopteri	Scombriformes	Trichiuridae	Trichiurus	Trichiurus_lepturus	Trichiurus_lepturus	99.5	1	ACTCGGACATACCCTGTCAAGACCCCCTTATTAAAGGGCCAAAACCTACCCACCATGTCCCTGTCTTAGGTTGGGGCGACCCCGGGGAACAAAAATCCCCCACGTGGAACAGTAGAATTCACTATCCACAACCAAGAGCCACGACTCTAAAAACCAGAACCTCTGACCACAATAATGACCCGGCAATGCCGATCAACGGACCA	2945	0	2945	0	2945	0	0	0	0	0	0	0	0	0	0	0	0	0	0	0	0	0	0	0	0	0	0	0	0	0	0	0	0	0	0	2945	0	0
8f4a18fd70b0c60b6902cfa7d06759aa	Eukaryota	Chordata	Actinopteri	Scombriformes	Trichiuridae	Trichiurus	Trichiurus_lepturus	Trichiurus_lepturus	99.5	0.99	ACTCGGACATACCCTGTCAAGACCCCCTTATTAAAGGGCCAAAACCTACCCACCATGTCCCTGTCTTAGGTTGGGGCGACCCCGGGGAACAAAAATCCCGCACGTGGAACAGTAGAATTCACTATCCACAACCAAGAGCCACGACTCTAAAAACCAGAACCTCTGACCACAATAATGACCCGGCAATGCCGATCAACGAACCA	112	112	0	0	0	112	0	0	0	0	0	0	0	0	0	0	0	0	0	112	0	0	0	0	0	0	0	0	0	0	0	0	0	0	0	0	0	0
92e5eec0e284805bef76c78fa388e17f	Eukaryota	Chordata	Actinopteri	Scombriformes	Trichiuridae	Trichiurus	Trichiurus_lepturus	Trichiurus_lepturus	99.5	1	ACTCGGACATACCCTGTCAAGACCCCCTTATTAAAGGGCCAAAACCTACCCACCATGTCCCTGTCTTAGGTTGGGGCGACCCCGGGGAACAAAAATCCCCCACGTGGAACAGTAGAATTCACTATCCACAACCAAGAGCTACGACTCTAAAAACCAGAACCTCTGACCACAATAATGACCCGGCAATGCCGATCAACGAACCA	109	0	109	0	109	0	0	0	0	0	0	0	0	0	0	0	0	0	0	0	0	0	0	0	0	0	0	0	0	0	0	0	0	0	0	109	0	0
c41ed37e54ce4b34280833000ea22de0	Eukaryota	Chordata	Actinopteri	Scombriformes	Trichiuridae	Trichiurus		Unidentified_Trichiuridae	93.4	1	AACGGAGCATACCCTGTCAATACCCCCTTATCAAAGGGCCAAAACCCACCCGCCCATGCTCCCGTCTTAGGTTGGGGCGACCCCGGGGAACAAAAAACCCCCACGTGGAACAGTAGTTATTCACTATCCACAGCCAAGAGTTACAACTCCAAAAACCAGAACCTCTGACCACAAATATGACCCGGCAATGCCGATCAACGAACCA	88	88	0	0	0	88	0	0	0	0	0	0	0	0	0	0	0	0	0	0	88	0	0	0	0	0	0	0	0	0	0	0	0	0	0	0	0	0
84a97946c88554c7c4c7bfde094f9762	Eukaryota	Chordata	Actinopteri	Scombriformes	Trichiuridae	Trichiurus		Unidentified_Trichiuridae	92.9	0.99	AACAGAGCATACCCTGTCAATACCCCCTTATCAAAGGGCCAAAACCCACCCGCCCATGCTCCCGTCTTAGGTTGGGGCGACCCCGGGGAACAAAAAACCCCCACGTGGAACAGTAGTTATTCACTATCCACAGCCAAGAGTTACAACTCCAAAAACCAGAACCTCTGACCACAAATATGACCCGGCAATGCCGATCAACGAACCA	220	220	0	0	0	220	0	0	0	0	0	0	0	0	0	0	0	0	0	0	220	0	0	0	0	0	0	0	0	0	0	0	0	0	0	0	0	0
cc7ebe803c115fc93f6ac7fa8b07e992	Eukaryota	Chordata	Actinopteri	Scombriformes				Unidentified_Scombriformes	89.4	0.61	ACCGAGGCATATCATGTCAAACATCCCTAGCAAAGGATAAAACTTAGTGACCCATGCCCCATGTCTTCGGTTGGGGCGACCACGGGGAAACAAATAACCCCCGCGTGGAGTGGGAGCCTTACATTTTTCTGCCTCCTCCTACAACCAAGAGCTGCAGCTCCAAGAAACAAAATTTTTGACCAATCTAGATCCGGCAATGCCGATCAACGGACCA	142	142	0	0	0	142	0	0	0	0	0	0	0	0	0	0	0	0	0	0	0	0	0	142	0	0	0	0	0	0	0	0	0	0	0	0	0	0
703bf8c279f023002b1f6e1b807331f3	Eukaryota	Chordata	Actinopteri	Scorpaeniformes	Neosebastidae	Neosebastes	Neosebastes thetidis	Neosebastes_sp.	95	0.61	ACCAAGGCAGATCATGTTAAGTACCCCTAAATAAAAGGCCAAACCAAATGAAACCTGCCCTAATGTCTTTGGTTGGGGCGACCGCGGGGAAGCAAAAAACCCCCACGTGGACTGGGAAAACCCCTCCTACAACTAAGAGCTGCCGCTCTAGTTAACAGAACTTCTGACCAATAAGATCCGGCAACGCCGATCAACGGACCG	114	0	114	114	0	0	0	0	0	0	0	0	0	0	0	0	0	0	0	0	0	0	0	0	0	0	0	0	0	0	0	0	0	0	0	0	0	0
d57beecdb159238fa868823ae26487d3	Eukaryota	Chordata	Actinopteri	Scorpaeniformes	Neosebastidae	Neosebastes		Neosebastes_sp.	95.5	0.74	ACCAAGGCAGATCATGTTAAGTACCCCTAAATAAAAGGCCAAACCAAATGAAACCTGCCCTAATGTCTTTGGTTGGGGCGACCGCGGGGAAACAAAAAACCCCCACGTGGACTGGGAAAACCCCTCCTACAACTAAGAGCTGCCGCTCTAGTTAACAGAACTTCTGACCAATAAGATCCGGCAACGCCGATCAACGGACCG	6212	0	6212	6212	0	0	0	0	0	0	0	0	0	0	0	0	0	0	0	0	0	0	0	0	0	0	0	0	0	0	0	0	0	0	0	0	0	0
ffb99ad8afd470b1948c36f981de1cd6	Eukaryota	Chordata	Actinopteri	Spariformes	Lethrinidae	Lethrinus	Lethrinus_nebulosus	Lethrinus_nebulosus	100	1	ACCAAGGTAGATTTATGTTTAACCTTCTCCGACAAGAGAAGAAAAACTAAATAAACTCCTACCCTAATGTCTTTGGTTGGGGCGACCGTGGGGCACACAAAACCCCCACGTGGAGCAGGAGCACAACTACTCCCACAGCTAAGAGCTACCGCTCTAATAAGCAGAATTTCTGACCAATAATGATCCGACAACGTCGATCAACGAACCG	26539	314	26225	0	25305	1234	0	0	0	0	0	0	0	0	0	0	0	0	0	0	0	0	0	314	0	0	0	0	0	0	0	0	0	0	0	0	0	0
b34f119f37b7b1350fd1769823467ec3	Eukaryota	Chordata	Actinopteri	Spariformes	Lethrinidae	Lethrinus	Lethrinus_nebulosus	Lethrinus_nebulosus	99.5	0.99	ACCAAGGTAGATTTATGCTTAACCTTCTCCGACAAGAGAAGAAAAACTAAATAAACTCCTACCCTAATGTCTTTGGTTGGGGCGACCGTGGGGCACACAAAACCCCCACGTGGAGCAGGAGCACAACTACTCCCACAGCTAAGAGCTACCGCTCTAATAAGCAGAATTTCTGACCAATAATGATCCGACAACGTCGATCAACGAACCG	207	0	207	0	207	0	0	0	0	0	0	0	0	0	0	0	0	0	0	0	0	0	0	0	0	0	0	0	0	0	0	0	0	0	0	0	0	0
b739f05e872c8a0681fe398d4ba98365	Eukaryota	Chordata	Actinopteri	Spariformes	Lethrinidae	Lethrinus	Lethrinus_nebulosus	Lethrinus_nebulosus	99.5	0.99	ACCAAGGTAGATTTATGTTTAACCTTCTCCGACAAGAGAAGAAAAACTAAATAAACTCCTACCCTAATGTCTTTGGTTGGGGCGACCGTGGGGCACACAAAACCCCCACGTGGAGCAGGAGCACAACTACTCCCACAGCTAAGAGCTACCGCTCTAATAGGCAGAATTTCTGACCAATAATGATCCGACAACGTCGATCAACGAACCG	341	0	341	0	341	0	0	0	0	0	0	0	0	0	0	0	0	0	0	0	0	0	0	0	0	0	0	0	0	0	0	0	0	0	0	0	0	0
c5e4e6b90ae12b5647e45aedac78ff27	Eukaryota	Chordata	Actinopteri	Spariformes	Lethrinidae	Lethrinus	Lethrinus_obsoletus	Lethrinus_obsoletus	99.5	1	ACCAAGGTAGACTTATGTTCAACCTTCTCCGATAAGAGAAAAAAACTAAATAAACTCCTACCCTAATGTCTTTGGTTGGGGCGACCGTGGGGCACACAAAACCCCCACGTGGAGCAGGAGCACAACTACTCCCACAGCTAAGAGCTACCGCTCTAATAAACAAAATTTCTGACCAACAATGATCCGACAACGTCGATCAACGAACCG	33	33	0	0	0	33	0	0	0	0	0	0	0	0	0	0	0	0	0	0	0	0	0	33	0	0	0	0	0	0	0	0	0	0	0	0	0	0
226621a21edb47d2ce8f1231a1d0b1a6	Eukaryota	Chordata	Actinopteri	Spariformes	Lethrinidae	Lethrinus	Lethrinus_obsoletus	Lethrinus_obsoletus	100	1	ACCAAGGTAGACTTATGTTCAACCTTCTCCGATAAGAGAAAAAAACTAAATAAACTCCTACCCTAATGTCTTTGGTTGGGGCGACCGTGGGGCACACAAAACCCCCACGTGGAGCAGGAGCACAACTACTCCCACAGCTAAGAGCTACCGCTCTAATAAACAGAATTTCTGACCAACAATGATCCGACAACGTCGATCAACGAACCG	40	40	0	0	0	40	0	0	0	0	0	0	0	0	0	0	0	0	0	0	0	0	0	40	0	0	0	0	0	0	0	0	0	0	0	0	0	0
1554daedbd5fd78451fbbe4213ce205d	Eukaryota	Chordata	Actinopteri	Spariformes	Lethrinidae	Monotaxinae	Gymnocranius grandoculis	Gymnocranius_grandoculis	100	1	ACCAAAGCAGACTATATTCGCAACCCTCAAAACCCGGATCAACTTAAATAACCCCTGCCCTAATGTCTTCGGTTGGGGCGACCACGGAGTAATAAAGAACCCCCGTGTTGACCAGGAACATAACTTCTTCCAGAGACAAGAGCTCCCGCTCTAATAAACAGAACTTCTGACTAAAAATGATCCAGCAAAGCTGATCAACGGACCA	601	81	520	520	0	81	0	0	0	0	0	0	0	0	0	0	0	0	0	0	0	0	0	81	0	0	0	0	0	0	0	0	0	0	0	0	0	0
8b73e6bff9f55139e276c9ad656ddaad	Eukaryota	Chordata	Actinopteri	Spariformes	Sparidae	Argyrops	Argyrops_bleekeri	Argyrops_sp.	100	1	GTCAAGGCAGCTCATGTAAAGCACCCCTAAACAAAGGAAGAAACCAAATGAAACCTGCCCCAATGTCTTTGGTTGGGGCGACCGCGGGGAAATACAAAACCCCCATGTGGATTGGGAACACACATTCCCAGACCCAAGAGCTCCCGCTCTAATGAACAGAAATTCTGACCAACAAGATCCGGCACATGCCGATCAACGGACCG	539	539	0	0	0	539	0	0	0	0	0	0	0	0	0	0	0	0	0	0	539	0	0	0	0	0	0	0	0	0	0	0	0	0	0	0	0	0
f4b2a7170f616287ef608516469e3156	Eukaryota	Chordata	Actinopteri	Spariformes	Sparidae	Argyrops	Argyrops_bleekeri	Argyrops_sp.	98.5	0.9	GTCAAGGCAGCTCATGTAAAGCACCCCCAAACAAAGGAAGAAACCAAATGAAACCTGCCCCAATGTCTTTGGTTGGGGCGACCGCGGGGAAATACAAAACCCCCATGTGGAGTGGGAACACACATTCCCAAACCCAAGAGCTCCCGCTCTAATGAACAGAAATTCTGACCAACAAGATCCGGCACATGCCGATCAACGGACCG	345	345	0	0	0	345	0	0	0	0	0	0	0	0	0	0	0	0	0	0	345	0	0	0	0	0	0	0	0	0	0	0	0	0	0	0	0	0
f3f65ac7bfe2fd6b9f410a628eb9b61f	Eukaryota	Chordata	Actinopteri	Spariformes	Sparidae	Dentex	Dentex_carpenteri	Dentex_carpenteri	100	0.99	GTCAGAGCAGCTCATGTTAAGCACCCCCAAACAAAGGGATAAACCAAATGAACCCTGCTTTCATGTCTTTGGTTGGGGCGACCGCGGGGAAATACAAAACCCCCATGTGGAATGGGAGCACACTACTCCTAAACCCGAGAGCTCCCGCTCTAATAAACAGAAATTCTGACCAACAAGATCCGGCACATGCCGATCAACGGACCG	25366	10394	14972	854	23739	773	0	0	0	0	0	0	0	0	0	4088	5189	854	0	263	0	0	0	0	0	0	0	0	0	0	0	0	5103	0	0	0	0	0
4b7a731664147adcfa16b3125adc5085	Eukaryota	Chordata	Actinopteri	Spariformes	Sparidae	Dentex	Dentex_carpenteri	Dentex_carpenteri	99.5	0.99	GTCAGAGCAGCTCATGTTAAGCACCCCCAAACAAGGGGATAAACCAAATGAACCCTGCTTTCATGTCTTTGGTTGGGGCGACCGCGGGGAAATACAAAACCCCCATGTGGAATGGGAGCACACTACTCCTAAACCCGAGAGCTCCCGCTCTAATAAACAGAAATTCTGACCAACAAGATCCGGCACATGCCGATCAACGGACCG	180	180	0	0	180	0	0	0	0	0	0	0	0	0	0	0	180	0	0	0	0	0	0	0	0	0	0	0	0	0	0	0	0	0	0	0	0	0
827865d483de70ddfe7a92cb1bf7d55a	Eukaryota	Chordata	Actinopteri	Spariformes	Sparidae	Dentex	Dentex_carpenteri	Dentex_carpenteri	99.5	0.97	GTCAGAGCAGCTCATGTTAAGCACCCCCAAACAAAGGGATAAACCAAATGAACCCTGCTTTCATGTCTTTGGTTGGGGCGACCGCGGGGAAATACAAAACCCCCATGTGGAATGGGAGCACACTACTCCTAAACCCGAGAGCTCCCGCTTTAATAAACAGAAATTCTGACCAACAAGATCCGGCACATGCCGATCAACGGACCG	668	668	0	0	668	0	0	0	0	0	0	0	0	0	0	0	668	0	0	0	0	0	0	0	0	0	0	0	0	0	0	0	0	0	0	0	0	0
8320d25c955e7f110e5c87104b073270	Eukaryota	Chordata	Actinopteri	Spariformes	Sparidae	Dentex	Dentex_carpenteri	Dentex_carpenteri	99.5	0.93	GTCAGAGCAGCTCATGTTAAGCACCCCCAAACAAAGGGATAAACCAAATGAACCCTGCTTTCATGTCTTTGGTTGGGGCGACCGCGGGGAAATACAAAACCCCCATGTGGAATGGGAGCACACTTACTCCTAAACCCGAGAGCTCCCGCTCTAATAAACAGAAATTCTGACCAACAAGATCCGGCACATGCCGATCAACGGACCG	603	603	0	0	603	0	0	0	0	0	0	0	603	0	0	0	0	0	0	0	0	0	0	0	0	0	0	0	0	0	0	0	0	0	0	0	0	0
a13b91be75eac2b340403aa382332d28	Eukaryota	Chordata	Actinopteri	Spariformes	Sparidae	Dentex	Dentex_carpenteri	Dentex_carpenteri	99.5	0.95	GTCAGAGCAGCTCATGTTAAGCGCCCCCAAACAAAGGGATAAACCAAATGAACCCTGCTTTCATGTCTTTGGTTGGGGCGACCGCGGGGAAATACAAAACCCCCATGTGGAATGGGAGCACACTACTCCTAAACCCGAGAGCTCCCGCTCTAATAAACAGAAATTCTGACCAACAAGATCCGGCACATGCCGATCAACGGACCG	10667	0	10667	0	10667	0	0	0	0	0	0	0	0	0	0	0	0	0	0	0	0	0	0	0	0	0	0	0	0	0	0	0	5839	0	0	0	0	0
c25000c35dd7f696c1af811d84933fc5	Eukaryota	Chordata	Actinopteri	Spariformes	Sparidae	Dentex	Dentex_carpenteri	Dentex_carpenteri	99.5	0.99	GTCAGAGCAGCTCATGTTAAGCACCCCCATACAAAGGGATAAACCAAATGAACCCTGCTTTCATGTCTTTGGTTGGGGCGACCGCGGGGAAATACAAAACCCCCATGTGGAATGGGAGCACACTACTCCTAAACCCGAGAGCTCCCGCTCTAATAAACAGAAATTCTGACCAACAAGATCCGGCACATGCCGATCAACGGACCG	76	76	0	0	76	0	0	0	0	0	0	0	0	0	0	0	76	0	0	0	0	0	0	0	0	0	0	0	0	0	0	0	0	0	0	0	0	0
c3aa8c25adddfc410162ac55581b3b62	Eukaryota	Chordata	Actinopteri	Spariformes	Sparidae	Dentex	Dentex_carpenteri	Dentex_carpenteri	99.5	0.98	GTCAGAGCAGCTCATGTTAAGCACCCCCAAACAAAGGGATAAACCAAATGAACCCTGCTTTCATGTCTTTGGTTGGGGCGACCGCGGGGAAATACAAAACCCCCATGTGGAATGGGAGCACACTACTCCTAAACCCGAGAGCTCCCGCTCTAATAAACAGAAATTCTGACCAACAAGATCCGGCACATGCCGCTCAACGGACCG	828	0	828	0	828	0	0	0	0	0	0	0	0	0	0	0	0	0	0	0	0	0	0	0	0	0	0	0	0	0	0	0	0	0	0	0	0	0
cf255ca9a870cf3e9e6c00ce80d5b309	Eukaryota	Chordata	Actinopteri	Spariformes	Sparidae	Dentex	Dentex_carpenteri	Dentex_carpenteri	99.5	0.98	GTCAGAGCAGCTCATGTTAAGCACCCCCAAACAAAGGGATAAACCAAATGAACCCTGCTTTCATGTCTTTGGTTGGGGCGACCGCGGGGAAATACAAAACCCCCATGCGGAATGGGAGCACACTACTCCTAAACCCGAGAGCTCCCGCTCTAATAAACAGAAATTCTGACCAACAAGATCCGGCACATGCCGATCAACGGACCG	129	129	0	0	129	0	0	0	0	0	0	0	0	0	0	129	0	0	0	0	0	0	0	0	0	0	0	0	0	0	0	0	0	0	0	0	0	0
e1058d76b83a643f72c9aa2a16eb6234	Eukaryota	Chordata	Actinopteri	Spariformes	Sparidae	Dentex	Dentex_carpenteri	Dentex_carpenteri	99.5	1	GTCAGAGCAGCTCATGTTAAGCACCCCCAAACAAAGGGATAAACCAAATGAACCCTGCTTTCATGTCTTTGGTTGGGGCGACCGCGGGGAAATACAAAACCCCCATGTGGAATGGGAGCACACTACTCCTAAACCCGAGAGCTCCCGCTCTAATAAACAGGAATTCTGACCAACAAGATCCGGCACATGCCGATCAACGGACCG	1381	0	1381	0	1381	0	0	0	0	0	0	0	0	0	0	0	0	0	0	0	0	0	0	0	0	0	0	0	0	0	0	0	0	0	0	0	0	0
f1e67b4e4ea39664fcea3a9188baf7c1	Eukaryota	Chordata	Actinopteri	Spariformes	Sparidae	Dentex	Dentex_carpenteri	Dentex_carpenteri	99.5	0.94	GTCAGAGCAGCTCATGTTAAGCACCCCCAAACAAAGGGATGAACCAAATGAACCCTGCTTTCATGTCTTTGGTTGGGGCGACCGCGGGGAAATACAAAACCCCCATGTGGAATGGGAGCACACTACTCCTAAACCCGAGAGCTCCCGCTCTAATAAACAGAAATTCTGACCAACAAGATCCGGCACATGCCGATCAACGGACCG	208	208	0	0	208	0	0	0	0	0	0	0	0	0	0	208	0	0	0	0	0	0	0	0	0	0	0	0	0	0	0	0	0	0	0	0	0	0
6ca3feab1bf157f8c32b0a4074c76b67	Eukaryota	Chordata	Actinopteri	Spariformes	Sparidae	Dentex	Dentex_carpenteri	Dentex_carpenteri	98.5	0.81	GTCAGAGCAGCTCATGTTAAGCACCCCCAGACAAAGGAATAAACCAAATGAACCCTGCTTTTATGTCTTTGGTTGGGGCGACCGCGGGGAAATACAAAACCCCCATGTGGAATGGGAGCACACTACTCCTAAACCCGAGAGCTCCCGCTCTAATAAACAGAAATTCTGACCAACAAGATCCGGCACATGCCGATCAACGGACCG	782	782	0	0	782	0	0	0	0	0	0	0	782	0	0	0	0	0	0	0	0	0	0	0	0	0	0	0	0	0	0	0	0	0	0	0	0	0
7410f67acafaeff0f4e8477653ef2c3c	Eukaryota	Chordata	Actinopteri	Spariformes	Sparidae	Dentex	Dentex_carpenteri	Dentex_carpenteri	98.5	0.83	GTCAGAGCAGCTCATGTTAAGCACCCCCAGACAAAGGGATAAACCAAATGAACCCTGCTTTTATGTCTTTGGTTGGGGCGACCGCGGGGAAATACAAAACCCCCATGTGGAATGGGAGCACACTACTCCTAGACCCGAGAGCTCCCGCTCTAATAAACAGAAATTCTGACCAACAAGATCCGGCACATGCCGATCAACGGACCG	21106	17434	3672	13190	7916	0	0	0	0	0	0	0	277	0	0	3967	0	0	13190	0	0	0	0	0	0	0	0	0	0	0	0	0	3672	0	0	0	0	0
e68974d6931f597eee339aa768a9f86c	Eukaryota	Chordata	Actinopteri	Spariformes	Sparidae	Dentex	Dentex_carpenteri	Dentex_carpenteri	98	0.83	GTCAGAGCAGCTCATGTTAAGCACCCCCAGACAAAGGGATAAACCAAATGAACCCTGCTTTTATGTCTTTGGTTGGGGCGACCGCGGGGAAATACAAAACCCCCATGTGGAATGGGAGCACACTACTCCTAGACCCGAGAGCTCCCGCTCTAATAAACAGAAATTCTGACCGACAAGATCCGGCACATGCCGATCAACGGACCG	270	270	0	270	0	0	0	0	0	0	0	0	0	0	0	0	0	0	270	0	0	0	0	0	0	0	0	0	0	0	0	0	0	0	0	0	0	0
f64671e871811c808b90724fe397f437	Eukaryota	Chordata	Actinopteri	Spariformes	Sparidae	Dentex	Dentex_carpenteri	Dentex_carpenteri	98	0.81	GTCAGAGCAGCTCATGTTAAGCACCCCCAGACAAAGGGATAAACCAAATGAACCCTGCTTTTATGTCTTTGGTTGGGGCGACCGCGGGGAAATACAAAACCCCCATGTGGAATGGGAGCACACTACTCCTAGACCCGAGAGCTCCAGCTCTAATAAACAGAAATTCTGACCAACAAGATCCGGCACATGCCGATCAACGGACCG	2331	0	2331	0	2331	0	0	0	0	0	0	0	0	0	0	0	0	0	0	0	0	0	0	0	0	0	0	0	0	0	0	0	2331	0	0	0	0	0
ff4071b94dcecb520b8ab7548ae0dca8	Eukaryota	Chordata	Actinopteri	Spariformes	Sparidae	Dentex	Dentex_carpenteri	Dentex_carpenteri	98	0.85	GTCAGAGCAGCTCATGTTAAGCACCCCCAGACAAAGGGATAAACCAAATGAACCCTGCTTTTATGTCTTTGGTTGGGGCGACCGCGGGGAAATACAAAACCCCCATGTGGAATGGGAGCACACTACTCCCAGACCCGAGAGCTCCCGCTCTAATAAACAGAAATTCTGACCAACAAGATCCGGCACATGCCGATCAACGGACCG	634	634	0	0	634	0	0	0	0	0	0	0	0	0	0	634	0	0	0	0	0	0	0	0	0	0	0	0	0	0	0	0	0	0	0	0	0	0
00978e071908ddf3f7eab4e8a0e857c7	Eukaryota	Chordata	Actinopteri	Spariformes	Sparidae	Dentex	Dentex_carpenteri	Dentex_carpenteri	0.995	0.96	GTCAGAGCAGCTCATGTTAAGCACCCCAAAACAAAGGGATAAACCAAATGAACCCTGCTTTCATGTCTTTGGTTGGGGCGACCGCGGGGAAATACAAAACCCCCATGTGGAATGGGAGCACACTACTCCTAAACCCGAGAGCTCCCGCTCTAATAAACAGAAATTCTGACCAACAAGATCCGGCACATGCCGATCAACGGACCG	211	211	0	211	0	0	0	0	0	0	0	0	0	0	0	0	0	211	0	0	0	0	0	0	0	0	0	0	0	0	0	0	0	0	0	0	0	0
7ccc3d27d5910faa85d46499d8c73ee6	Eukaryota	Chordata	Chondrichthyes	Squaliformes	Etmopteridae	Etmopterus	Etmopterus_bigelowi	Etmopterus_bigelowi	99.5	0.97	ACTTAAATTAATTATGTAAAACTATTAATCCACGGAAATAATTTAATTATATAATATTCCTAATTTAACTGTTTTTGGTTGGGGCGACCGAGGGGAAAATAAAATCCCCCTTATCGATTGAGTACTCAGTACTTAAAAATTAGAACGACAGTTCTTTTTAATAAAACATTTAACGAAAAATGACCCAGTTTTTCTGATCAATGAACCA	12087	0	12087	0	12087	0	0	0	0	0	0	0	0	0	0	0	0	0	0	0	0	0	0	0	0	0	0	0	0	0	0	0	12087	0	0	0	0	0
41123607b7aa86bb073fa6b935a12022	Eukaryota	Chordata	Chondrichthyes	Squaliformes	Etmopteridae	Etmopterus	Etmopterus_bigelowi	Etmopterus_bigelowi	99	0.99	ACTTAAATTAATTATGTAAAACTATTAATCCACGGAAATAATTTAATTATATAATATTCCTAATTTAACTGTTTTTGGTTGGGGCGACCGAGGGGAAAATAAAATCCCCCTTATCGATTGAGTACTCAGTACTTAAAAATTAGAATGACAGTTCTTTTTAATAAAACATTTAACGAAAAATGACCCAGTTTTTCTGATCAATGAACCA	78	0	78	0	78	0	0	0	0	0	0	0	0	0	0	0	0	0	0	0	0	0	0	0	0	0	0	0	0	0	0	0	78	0	0	0	0	0
653f3e1ab8c464eb9082aa760665f385	Eukaryota	Chordata	Actinopteri	Stomiiformes	Stomiidae			Unidentified_Stomiiformes	86.1	0.71	ACTAGGCAGCCCATGCTAACTTACTGAACCACCAGGAAGAACTCCATGGCCCCTCTCCTACCTGTCTTTGGTTGGGACGACCGCGGAGGAAAAATTAGCCTCCATGAGGATTGAGTGCACCGCCCTCACAGCCAAGACCCACTGCTCTAAGCAACAGAACTTCTGACCAGACGATCCGGCTTTCGCCGATCAACGGACCG	1080	1080	0	0	1080	0	0	0	0	0	0	0	0	0	0	0	1080	0	0	0	0	0	0	0	0	0	0	0	0	0	0	0	0	0	0	0	0	0
e2c9d533389fddbafe4bbc267825064f	Eukaryota	Chordata	Actinopteri	Stomiiformes	Gonostomatidae	Cyclothone	Cyclothone_alba	Unidentified_Stomiiformes	88.6	0.93	AAAAGTGAACCCGGACTATTTCCAGCTTTTGTTCAAAGAGCAGTACCGTCCCCTCCTTTACTCTGTCTTCGGTTGGGGCGACCTAGGAGGAAAACTCAGCCTCCTTGTGATAAGGGGCAAAATCCCTACCACCCAGAACTGCAATTTCGGGCAGCAGAACCCTGACTATATAGACCCGGCATCTGCCGATCAACGAAACG	1858	1858	0	1858	0	0	0	0	0	1858	0	0	0	0	0	0	0	0	0	0	0	0	0	0	0	0	0	0	0	0	0	0	0	0	0	0	0	0
5080c6e1e94858f450688c6ef43870bb	Eukaryota	Chordata	Actinopteri	Stomiiformes	Gonostomatidae	Cyclothone	Cyclothone_alba	Unidentified_Stomiiformes	88	0.96	AAAAGTGAACCCGGACTATTTCCAGCTTTTGTTCAAAGAGCAGTACCGTCCCCTCCTTTACTCTGTCTTCGGTTGGGGCGACCTAGAAGGAAAACTCAGCCTCCTTGTGATAAGGGGCAAAATCCCTACCACCCAGAACTGCAATTTCGGGCAGCAGAACCCTGACTATATAGACCCGGCATCTGCCGATCAACGAAACG	76	76	0	76	0	0	0	0	0	76	0	0	0	0	0	0	0	0	0	0	0	0	0	0	0	0	0	0	0	0	0	0	0	0	0	0	0	0
d0585dd879c452214083302deef302d4	Eukaryota	Chordata	Actinopteri	Stomiiformes	Gonostomatidae	Cyclothone	Cyclothone_alba	Unidentified_Stomiiformes	85	0.54	AAAGATAAACCCGAGCAATTACCGGCTCTCCATCACAGAACAGTACCACTCAACGCCTTTATCCTGTCTTCGGTTGGGGCGACCTAGGAGGAAAACACAGCCTCCTTGTGATAAGGGACAAAACCCCTACCACCCAGAACTACACCTCTAGGCAGCAGAAACCTGACTTTATTGACCCGGCAAGCTGATCAACGAAACG	312	312	0	312	0	0	0	0	0	312	0	0	0	0	0	0	0	0	0	0	0	0	0	0	0	0	0	0	0	0	0	0	0	0	0	0	0	0
3e4011dc110e013aeee1504fd42ea6cb	Eukaryota	Chordata	Actinopteri	Stomiiformes	Gonostomatidae	Cyclothone	Cyclothone_alba	Unidentified_Stomiiformes	84	0.53	AAAAATAAACCCGAGCTATTACTGGCCCTCATCACAGAGCAGTACCCCTCAACGCCTTTATTCTGTCTTCGGTTGGGGCGACCTAGGAGGAAAGCACAGCCTCCTTGTGATAAGGGACAAAACCCCTACCACCCAGAACTACACTTCTAGGCAGCAGAAACCTGACTTTATTGACCCGGCAAGCTGATCAACGAAACG	5249	5249	0	5249	0	0	0	0	0	5249	0	0	0	0	0	0	0	0	0	0	0	0	0	0	0	0	0	0	0	0	0	0	0	0	0	0	0	0
7aa1fee1a5fb7cfa28b7691e3a8e13d1	Eukaryota	Chordata	Actinopteri	Stomiiformes	Gonostomatidae	Cyclothone	Cyclothone_alba	Unidentified_Stomiiformes	83.8	0.54	AGAGATAAACCCGAGCAATTACCGGCTCTCCATCACAGAACAGTACCACTCAACGCCTTTATCCTGCCTTCGGTTGGGGCGACCTAGGAGGAAAACACAGCCTCCTTGTGATAAGGGACAAAACCCCTACCACCCAGAACTACACTTCTAGGCAGCAGAAACCTGACTTTATTGACCCGGCAAGCTGATCAACGAAACG	57	57	0	57	0	0	0	0	0	57	0	0	0	0	0	0	0	0	0	0	0	0	0	0	0	0	0	0	0	0	0	0	0	0	0	0	0	0
7f6ee77408c71dbbbed336f6b865c87e	Eukaryota	Chordata	Actinopteri	Stomiiformes	Gonostomatidae	Cyclothone	Cyclothone_alba	Unidentified_Stomiiformes	83.8	0.51	AAAGATAAACCCGAGCAATTACCGGCTCTCCATCACAGAACAGTACCACTCAACGCCTTTATCCTGTCTTCGGTTGGGGCGACCTAGGAGGAAAACACAGCCTCCTTGTGATAAGGGACAAAACCCCTACCACCCAGAACTACACTTCTAGGCAGCAGAAACCTGACTTTATTGACCCGGCAAGCTGATCAACGAAACG	80223	66201	14022	59013	21210	0	0	0	0	59013	0	0	0	0	0	6029	1159	0	0	0	0	0	0	0	0	0	0	0	0	0	0	0	0	0	14022	0	0	0
2f67f40c2b8c6a03077fa50f77ceec35	Eukaryota	Chordata	Actinopteri	Stomiiformes	Gonostomatidae	Cyclothone	Cyclothone_alba	Unidentified_Stomiiformes	83.4	0.57	AAAAATAAACCCGAGCTATTACTGGCCCTCATCACAGAGCAGTACCCCTCAACGCCTTTATTCTGTCTTCGGTTGGGGCGACCTAGGAGGAAAGCACAGCCTCCTTGTGATAAGGGACAAAACCCCTACCACCCAGAACTACACTTCTAGGCAGCAGAAACCTGACTTTATTGACCCAGCAAGCTGATCAACGAAACG	857	857	0	857	0	0	0	0	0	857	0	0	0	0	0	0	0	0	0	0	0	0	0	0	0	0	0	0	0	0	0	0	0	0	0	0	0	0
e4aeecea66de80b814f3da3f0fa8d1bb	Eukaryota	Chordata	Actinopteri	Stomiiformes	Gonostomatidae	Cyclothone	Cyclothone_alba	Unidentified_Stomiiformes	83.4	0.54	AAAAATAAACCCGAGCTATTACTGGCCCTCATCACAGAGCAGTACCCCTCAACGCCTTTATTCTGTCTTCGGTTGGGGCGACCTAGGAGGAAAGCACAGCCTCCTTGTAATAAGGGACAAAACCCCTACCACCCAGAACTACACTTCTAGGCAGCAGAAACCTGACTTTATTGACCCGGCAAGCTGATCAACGAAACG	693	693	0	693	0	0	0	0	0	693	0	0	0	0	0	0	0	0	0	0	0	0	0	0	0	0	0	0	0	0	0	0	0	0	0	0	0	0
b9a02896bdd8f0c41051add0291f7e62	Eukaryota	Chordata	Actinopteri	Stomiiformes	Gonostomatidae	Cyclothone	Cyclothone_alba	Unidentified_Stomiiformes	83.2	0.6	AAAGATAAACCCGAGCAATTACCGGCTCTCCATCACAGAACAGTACCACTCAACGCCTTTATCCTGTCTTCGGTTGGGGCGACCTAGGAGGAAAACACAGCCTCCTTGTGATAAGGGACAAAACCCCTACCACCCAGAACTACACTTCTAGGCAGCAGAAACCTGACTTTATTGACCCGGCAAGCTGACCAACGAAACG	611	611	0	611	0	0	0	0	0	611	0	0	0	0	0	0	0	0	0	0	0	0	0	0	0	0	0	0	0	0	0	0	0	0	0	0	0	0
73b519d160a3b55e8b4021385ae55197	Eukaryota	Chordata	Actinopteri	Stomiiformes	Gonostomatidae	Cyclothone	Cyclothone_alba	Unidentified_Stomiiformes	83	0.55	GAAGATAAACCCGAGCAATTACCGGCTCTCCATCACAGAACAGTACCACTCAACGCCTTTATCCTGTCTTCGGTTGGGGCGACCTAGGAGGAAAACACAGCCTCCTTGTGATAAGGGACAAAACCCCTACCACCCAGAACTACACTTCTAGGCAGCAGAAACCTGACTTTACTGACCCGGCAAGCTGATCAACGAAACG	51	51	0	0	51	0	0	0	0	0	0	0	0	0	0	51	0	0	0	0	0	0	0	0	0	0	0	0	0	0	0	0	0	0	0	0	0	0
8501dc877467d6fc70776ef36f56f4f8	Eukaryota	Chordata	Actinopteri	Stomiiformes	Gonostomatidae	Cyclothone	Cyclothone_atraria	Cyclothone_sp.1	96.5	1	ACCCTAAACCCGAGCTATTGCCCCTTTCCCGCACGAAACCGCACCGCTTGCCACTTTCAAAGTGTCTTTGGTTGGGGCGACCTAGGAGGAAAACATAGCCTCCTTGTGACAAGGGGCAGAACCCCTACCCCTTAGAGCTACCCCTCCAAGCAGCAGAACCCTGACCTTATAGACCCGGCACTGCCGATCAACGAAACG	1096	1096	0	0	1096	0	0	0	0	0	0	0	0	0	0	0	1096	0	0	0	0	0	0	0	0	0	0	0	0	0	0	0	0	0	0	0	0	0
2e8d618074d89b43de52ffccc480b374	Eukaryota	Chordata	Actinopteri	Stomiiformes	Gonostomatidae	Cyclothone	Cyclothone_microdon	Cyclothone_sp.2	97	0.99	ACCCTGAACCTGGGACTGTTGCCTCTCTACCCACATGAGCACCTCACCCACCCCTTTTGAACGTGTCTTCGGTTGGGGCGACCTAGGAGGAAAATCAAGCCTCCTTGTGACAAGGGGCAAAACCCCTACCGCCCAGAGCCGCCCCTCTAAGCAGCACAACCTTGACCTCATAGACCCGGCAATGCCGATCAACGGAACG	848	0	848	848	0	0	0	0	0	0	0	0	0	0	0	0	0	0	0	0	0	0	0	0	0	0	0	0	0	0	0	0	0	0	0	0	0	0
c1a449feff173b131d2a61981da9a4fd	Eukaryota	Chordata	Actinopteri	Stomiiformes	Gonostomatidae	Cyclothone	Cyclothone_obscura	Cyclothone_obscura	100	1	ACCCTAAACACGAGCCATAAGTCCTTCGCCCCCACAGAGACAACACCGCCCGCCCCCTTTTGAAGTGTCTTCGGTTGGGGCGACCTAGGAGGAAAACAGATCCTCCTTGTGATAAGGGGCAAAACCCCTACCCCTAAGGGCTACCACCCTAAGCAGCAGAATCCCTCTGACCCTATAGACCCGGCACCGCCGATCAACGAAACG	4397	0	4397	4397	0	0	0	0	0	0	0	0	0	0	0	0	0	0	0	0	0	0	0	0	0	0	0	0	0	0	0	0	0	0	0	0	0	0
7911edcb31bda92d3f9856a17dd87eb4	Eukaryota	Chordata	Actinopteri	Stomiiformes	Gonostomatidae	Cyclothone	Cyclothone_obscura	Cyclothone_obscura	99.5	1	ACCCTAAGCACGAGCCATAAGTCCTTCGCCCCCACAGAGACAACACCGCCCGCCCCCTTTTGAAGTGTCTTCGGTTGGGGCGACCTAGGAGGAAAACAGATCCTCCTTGTGATAAGGGGCAAAACCCCTACCCCTAAGGGCTACCACCCTAAGCAGCAGAATCCCTCTGACCCTATAGACCCGGCACCGCCGATCAACGAAACG	539	0	539	539	0	0	0	0	0	0	0	0	0	0	0	0	0	0	0	0	0	0	0	0	0	0	0	0	0	0	0	0	0	0	0	0	0	0
6fd7536ee6baf4a16ef17f5e88548f9a	Eukaryota	Chordata	Actinopteri	Stomiiformes	Gonostomatidae	Cyclothone	Cyclothone_pallida	Cyclothone_pallida	100	1	ACCCTAAACACGAGCCATAAGACTCTTCCCCATAAAGCAACACCGCTCGTCCCATTTTGAAGTGTCTTCGGTTGGGGCGACCTAGGAGGAAAACGAAGCCTCCTTGTGATAAGTGGCAAAACCCCTACCCCTAAGAACTACCCCTCTAAGCAGCGGGACCCCCGACCTTATAGACCCGGCACCGCCGATCAACGAAACG	4369	4369	0	4369	0	0	0	0	0	3325	1044	0	0	0	0	0	0	0	0	0	0	0	0	0	0	0	0	0	0	0	0	0	0	0	0	0	0	0
742a669e8bb974d2155c8d62c7fba4a6	Eukaryota	Chordata	Actinopteri	Stomiiformes	Gonostomatidae	Cyclothone	Cyclothone_pseudopallida	Cyclothone_pseudopallida	100	1	ACCCTGAACCCAAGGTTACGTTTCTTATCTCACAAGTGCTCCGCCTACCCCTTTTGAACATGTCTTCGGTTGGGGCGACCTAGGAGGAGAACTGAGCCTCCTTGTGATAAGGGACAAAACCCCTACCCCCTAGAGCTACCCCTCTAAGCAGCATAACCCTGACCTCACAGACCCGGCAATGCCGATCAACGGAACG	18203	18203	0	18203	0	0	0	0	0	18144	0	0	0	0	0	0	0	59	0	0	0	0	0	0	0	0	0	0	0	0	0	0	0	0	0	0	0	0
7926cb08cb438a6356dc41802a00415c	Eukaryota	Chordata	Actinopteri	Stomiiformes	Gonostomatidae	Cyclothone	Cyclothone_pseudopallida	Cyclothone_pseudopallida	99.5	0.99	ACCCTGAACCCAAGGTTACGTTTCTTATCTCACAAGTGCTCCGCCTACCCCTTTTGAACATGTCTTCGGTTGGGGCGACCTAGGAGGAGAACTGAGCCTCCTTGTGATAAGGGACAAAACCCCTACCCCCTAGAGCTACCCCTCTAAGCAGCATAACCCTGACCTCACAGACCCGGCAGTGCCGATCAACGGAACG	869	869	0	869	0	0	0	0	0	869	0	0	0	0	0	0	0	0	0	0	0	0	0	0	0	0	0	0	0	0	0	0	0	0	0	0	0	0
adbe6360dc78993dc90de1f45f8e49b2	Eukaryota	Chordata	Actinopteri	Stomiiformes	Gonostomatidae	Cyclothone	Cyclothone_pseudopallida	Cyclothone_pseudopallida	99.5	1	ACCCTGAACCCAAGGTTACGTTTCTTATCTCACAAGTGCTCCGCCTACCCCTTTTGAACATGTCTTCGGTTGGGGCGACCTAGGAGGAGAACTGAGCCTCCTTGTGATAAGGGACAAAACCCCTACCCCCTAGAGCTACCCCTCTAGGCAGCATAACCCTGACCTCACAGACCCGGCAATGCCGATCAACGGAACG	322	322	0	322	0	0	0	0	0	322	0	0	0	0	0	0	0	0	0	0	0	0	0	0	0	0	0	0	0	0	0	0	0	0	0	0	0	0
db76ba460e3706115cb92c4a7c55c256	Eukaryota	Chordata	Actinopteri	Stomiiformes	Gonostomatidae	Cyclothone	Cyclothone_pseudopallida	Cyclothone_pseudopallida	99.5	0.99	ACCCTGAACCCAAGGTTACGTTTCTTATCTCACAAGTGCACCGCCTACCCCTTTTGAACATGTCTTCGGTTGGGGCGACCTAGGAGGAGAACTGAGCCTCCTTGTGATAAGGGACAAAACCCCTACCCCCTAGAGCTACCCCTCTAAGCAGCATAACCCTGACCTCACAGACCCGGCAATGCCGATCAACGGAACG	262	262	0	262	0	0	0	0	0	262	0	0	0	0	0	0	0	0	0	0	0	0	0	0	0	0	0	0	0	0	0	0	0	0	0	0	0	0
1bd4d37016e4e58f5934462d28d45c72	Eukaryota	Chordata	Actinopteri	Stomiiformes	Gonostomatidae	Gonostoma	Gonostoma_atlanticum	Gonostoma_atlanticum	100	1	ACCAAGTACTCCTCCCATCAAACTCCCACCCGGGAGAACACCCACCCCCTCCCTCCTGTCTTTGGTTGGGGCGACCACGGAGGAAACTAAGCCTCCACGCGGAGAGAGCATTGCCCTTACAGCTAAGACCCACGCCTCTAAGCAACAAAACTTTTGACCTGAACGATCCGACACGATCAACGAACCA	488	488	0	488	0	0	0	0	488	0	0	0	0	0	0	0	0	0	0	0	0	0	0	0	0	0	0	0	0	0	0	0	0	0	0	0	0	0
3527b8fc660b2b8daae3d94be1be6fd1	Eukaryota	Chordata	Actinopteri	Stomiiformes	Gonostomatidae	Gonostoma	Gonostoma_atlanticum	Gonostoma_atlanticum	99.5	1	ACCAAGTACTCCTCCCATCAAACTCCCACCCGGGAGAACACCCGCCCCCTCCCTCCTGTCTTTGGTTGGGGCGACCACGGAGGAAACTAAGCCTCCACGCGGAGAGAGCATTGCCCTTACAGCTAAGACCCACGCCTCTAAGCAACAAAACTTTTGACCTGAACGATCCGACACGATCAACGAACCA	18699	18699	0	9506	9193	0	0	0	0	7336	2170	0	0	0	0	9193	0	0	0	0	0	0	0	0	0	0	0	0	0	0	0	0	0	0	0	0	0	0
1e83397d3a0e2f34f69bd7336113602c	Eukaryota	Chordata	Actinopteri	Stomiiformes	Gonostomatidae	Gonostoma	Gonostoma_atlanticum	Gonostoma_atlanticum	99	1	ACCAAGTACTCCTCCCATCAAATTCCCACCCGGGAGAACACCCGCCCCCTCCCTCCTGTCTTTGGTTGGGGCGACCACGGAGGAAACTAAGCCTCCACGCGGAGAGAGCATTGCCCTTACAGCTAAGACCCACGCCTCTAAGCAACAAAACTTTTGACCTGAACGATCCGACACGATCAACGAACCA	1393	1393	0	0	1393	0	0	0	0	0	0	0	0	0	0	1393	0	0	0	0	0	0	0	0	0	0	0	0	0	0	0	0	0	0	0	0	0	0
1f1d4784fd478af020426e3c5a22afd1	Eukaryota	Chordata	Actinopteri	Stomiiformes	Gonostomatidae	Gonostoma	Gonostoma_atlanticum	Gonostoma_atlanticum	99	1	ACCAAGTACTCCTCCCATCAAACTCCCACCCGGGAGAACACCCGCCCCCTCCCTCCTGTCTTTGGCTGGGGCGACCACGGAGGAAACTAAGCCTCCACGCGGAGAGAGCATTGCCCTTACAGCTAAGACCCACGCCTCTAAGCAACAAAACTTTTGACCTGAACGATCCGACACGATCAACGAACCA	378	378	0	0	378	0	0	0	0	0	0	0	0	0	0	378	0	0	0	0	0	0	0	0	0	0	0	0	0	0	0	0	0	0	0	0	0	0
9b73a05fc668c065f224727a239f632f	Eukaryota	Chordata	Actinopteri	Stomiiformes	Gonostomatidae	Gonostoma	Gonostoma_atlanticum	Gonostoma_atlanticum	98.9	1	ACCAAGTACTCCTCCCATCAAACTCCCACCCGGGAGAACACCCGCCCCCTCCCTCCTGTCTTTGGTTGGGGCGACCACGGAGGAAACTAAGCCTCCACGCGGAGAGAGCATTGCCCTTACAGCTAAGACCCACGCCTCTAAGCAACAAAACTTTTTACCTGAACGATCCGACACGATCAACGAACCA	1545	1545	0	0	1545	0	0	0	0	0	0	0	0	0	0	1545	0	0	0	0	0	0	0	0	0	0	0	0	0	0	0	0	0	0	0	0	0	0
8809c607676de977d45f9d878d08a15f	Eukaryota	Chordata	Actinopteri	Stomiiformes	Sternoptychidae	Argyropelecus	Argyropelecus_affinis	Argyropelecus_affinis	100	1	ACTAGGTACCCCTCTCTAAACAAGACTTCCTCCCAGACTTGAAACTACGGGCCTCCACCCTACTTGTCTTCGGTTGGGGCGACCACGGAGGAAAAACCAGCCTCCCAGTGGACCAAGAGTATAACTCTCACAAGTTAGACCCACAAGTCTAAATCACAGAACTTCTGACCAAAATGATCCGGCTACCGCCGATTAACGAACCA	9950	9950	0	9950	0	0	0	0	0	9950	0	0	0	0	0	0	0	0	0	0	0	0	0	0	0	0	0	0	0	0	0	0	0	0	0	0	0	0
4fbdd7dc2df97efb858de47018d5b23d	Eukaryota	Chordata	Actinopteri	Stomiiformes	Sternoptychidae	Polyipnus	Polyipnus_matsubarai	Unidentified_Sternoptychidae	93.5	1	ACTAGGGAGCCCACGTTAAATCACTGTGTCACCAGAACTCATGGTGGACCCTCCCTTCTTGTCTTTGGTTGGGGCGACCGCGGAGCAAAACACAGCCTCCATGTGGACTGAGAGTTCTACTCTTACAACCGAGACCCCCAGGTCTAAGTAACAGAATTTCTGACCATAAATGACCCGACATATGCCGAGCAACGAACCA	1227	776	451	0	1227	0	0	0	0	0	0	0	776	0	0	0	0	0	0	0	0	0	0	0	0	0	0	0	0	0	0	0	0	0	0	0	451	0
9d4316f0ba3029cf5264597ab29224df	Eukaryota	Chordata	Actinopteri	Stomiiformes	Sternoptychidae	Sternoptyx	Sternoptyx_diaphana	Sternoptyx_diaphana	100	1	ATCTAGGAAATTCATATAAATAACTACTTCACCAGAAAGAAGAATGTCTTTTTCTATTGCTTTTGGTTGGGGCGACCGAGGAGGAAAAACAAGCCTCCATGTGGAATGAGAGTATTTCTCTTACAGCTATGGCTTACCTGCCTAAGCCGCAGCATCTGACTTTAGTGATCCGGCCCTCAGGCCGATCAGCGAACCG	3446	3446	0	3446	0	0	0	0	0	0	0	0	0	0	0	0	0	0	3446	0	0	0	0	0	0	0	0	0	0	0	0	0	0	0	0	0	0	0
019a24e4aaf227404c30e27b0dfc4a8d	Eukaryota	Chordata	Actinopteri	Stomiiformes	Sternoptychidae	Sternoptyx	Sternoptyx_diaphana	Sternoptyx_diaphana	99.5	1	ATCTAGGAAATTCATATAAATAACTACTTCACCAGAAAGAAAGAATGTCTTTTTCTATTGCTTTTGGTTGGGGCGACCGAGGAGGAAAAACAAGCCTCCATGTGGAATGAGAGTATTTCTCTTACAGCTATGGCTTACCTGCCTAAGCCGCAGCATCTGACTTTAGTGATCCGGCCCTCAGGCCGATCAGCGAACCG	3410	0	3410	3410	0	0	0	0	0	0	0	0	0	0	0	0	0	0	0	0	0	0	0	0	0	0	0	0	0	0	0	0	0	0	0	0	0	0
84e565ffb20ab4d7f7b944c50d00a1cc	Eukaryota	Chordata	Actinopteri	Stomiiformes	Sternoptychidae	Sternoptyx	Sternoptyx_diaphana	Sternoptyx_diaphana	99.5	1	ATCTAGGAAATTCATATAAATAACTACTTCACCAGAAAGAAGAATGTCTTTTTCTATTGCTTTTGGTTGGGGCGACCGAGGAGGAAAAACAAGCCTCCATGTGGAATGAGAGTACTTCTCTTACAGCTATGGCTTACCTGCCTAAGCCGCAGCATCTGACTTTAGTGATCCGGCCCTCAGGCCGATCAGCGAACCG	293	293	0	293	0	0	0	0	0	0	0	0	0	0	0	0	0	0	293	0	0	0	0	0	0	0	0	0	0	0	0	0	0	0	0	0	0	0
38a27641c0fc2a0d4209f77fc11ab1e6	Eukaryota	Chordata	Actinopteri	Stomiiformes	Sternoptychidae	Sternoptyx	Sternoptyx_diaphana	Sternoptyx_diaphana	98	1	ATCTAGGAAATTCATATAAAATAACTACTTCACCAGAAAGAAGAATGTCTTTTTCTATTGCTTTTGGTTGGGGCGACCGAGGAGGAAAAACAAGCCTCCATGTGGAATGAGAGTATTTCTCTTACAGCTATGGCTTACCTGCCTACGCAGCAGCATCTGACTTTAGTGATCCGGCCCTCAGGCCGATGAGCGAACCG	96	96	0	0	96	0	0	0	0	0	0	0	0	0	0	0	96	0	0	0	0	0	0	0	0	0	0	0	0	0	0	0	0	0	0	0	0	0
b162e6b17efc5d770e34f3ba325257cd	Eukaryota	Chordata	Actinopteri	Stomiiformes	Sternoptychidae	Sternoptyx	Sternoptyx_diaphana	Sternoptyx_diaphana	94.4	0.99	ATCTAGAAAACTCATATAAAATAACTACTTCACCAGAAAGAATAATGTCTTTTTCTATTGCTTTTGGTTGGGGCGACCAAGGAGGAAAAACAAGCCTCCATGTGGAATGAGAATATTTCTTTTACAGCTGTGGCTTACCTGTCTACGCAACAGTATCTGACTTTAGTGATCCGGCCTAAAGGCCGATCAGCGAACCG	1300	0	1300	1300	0	0	0	0	0	0	0	0	0	0	0	0	0	0	0	0	0	0	0	0	0	0	0	0	0	0	0	0	0	0	0	0	0	0
5822c3b80cd2fc29560841ff06145eea	Eukaryota	Chordata	Actinopteri	Stomiiformes	Sternoptychidae	Sternoptyx	Sternoptyx_diaphana	Sternoptyx_diaphana	94	1	ACCTAGGAAACTCATATAAAATAACTACTTCACTAGAAAGAAGAATGTCTTTTTCTATTGCTTTTGGTTGGGGCGACCAAGGAGGAAAAACAAGCCTCCATGTGGAATGAGAGTATTTCTCTTACAGCTGTGGCTTACCTGTCTACGCAGCAGTATCTGACTTTAGTGATCCGGCCTACGGGCCGATCAGCGAACCG	69	0	69	69	0	0	0	0	0	0	0	0	0	0	0	0	0	0	0	0	0	0	0	0	0	0	0	0	0	0	0	0	0	0	0	0	0	0
0121b8ac5df6c5fa41d4b4375dcf4a9a	Eukaryota	Chordata	Actinopteri	Stomiiformes	Sternoptychidae	Sternoptyx	Sternoptyx_diaphana	Sternoptyx_diaphana	93.9	0.99	ATCTAGGAAACTCATATAAAATAACTACTTCACTAGAAAGAAGAATGTCTTTTTCTATTGCTTTTGGTTGGGGCGACCAAGGAGGAAAAACAAGCCTCCATGTGGAATGAGAGTATTTCTCTTACAGCTGTGGCTTACCTGTCTACGCAGCAGTATCTGACTTTAGTGATCCGGCCTACGGGCCGATCAGCGAACCG	1304	0	1304	1304	0	0	0	0	0	0	0	0	0	0	0	0	0	0	0	0	0	0	0	0	0	0	0	0	0	0	0	0	0	0	0	0	0	0
162f7f60d064a5f5c0a86997802907ba	Eukaryota	Chordata	Actinopteri	Stomiiformes	Sternoptychidae	Sternoptyx	Sternoptyx_diaphana	Sternoptyx_diaphana	93.8	0.97	ATCTAGAAAACTCATATAAAATAACTACTTCACTAGAAAGAAGAATGTCTTTTTCTATTGCTTTTGGTTGGGGCGACCAAGGAGGAAAAACAAGCCTCCATGTGGAATGAGAGTATTTCTCTTACAGCTGTGACTTACCTGTCTACGCAGCAGTATCTGACTTTAGTGATCCGGCCTACGGGCCGATCAGCGAACCG	80	0	80	80	0	0	0	0	0	0	0	0	0	0	0	0	0	0	0	0	0	0	0	0	0	0	0	0	0	0	0	0	0	0	0	0	0	0
07f7912b4ed1e529eea341cfccb6cd7e	Eukaryota	Chordata	Actinopteri	Stomiiformes	Sternoptychidae	Sternoptyx	Sternoptyx_diaphana	Sternoptyx_diaphana	93.4	0.98	ATCTAGGAAACTCATATAAAATAACTACTTCACTAGAAAGAAGAATGTCTTTTTCTATTGCTTTTGGTTGGGGCGACCAAGGAGGAAAAACAAGCCTCCATGTGGAATGAGAGTATTTCTCTTACAGCTGTGACTTACCTGTCTACGCAGCAGTATCTGACTTTAGTGATCCGGCCTACGGGCCGATCAGCGAACCG	4286	0	4286	4286	0	0	0	0	0	0	0	0	0	0	0	0	0	0	0	0	0	0	0	0	0	0	0	0	0	0	0	0	0	0	0	0	0	0
1899a23013138073772ea583e222cc8a	Eukaryota	Chordata	Actinopteri	Stomiiformes	Stomiidae	Astronesthes	Astronesthes_chrysophekadion	Astronesthes_chrysophekadion	100	1	ACTAGGAAGCCCACATTAACAAACCTGCCCCACCAGAAAGAACTCAGTGGCCCCTCTCCTATTTGTCTTTGGTTGGGGCGACCGCGGAGGAAAAGACAGCCTCCATGAGGACTAAGAGCACTGCTCTTACAGCCAAGACCCACTGCTCTAAGCAACAGAACTTCTGACCACAATGATCCGGCCTGCGCCGATCAACGGACCG	1110	1110	0	0	1110	0	0	0	0	0	0	0	0	0	0	0	1110	0	0	0	0	0	0	0	0	0	0	0	0	0	0	0	0	0	0	0	0	0
24531d2608ca9b818f97b10ae314024e	Eukaryota	Chordata	Actinopteri	Stomiiformes	Stomiidae	Idiacanthus	Idiacanthus_antrostomus	Idiacanthus_sp.	95	1	ATCAGACAGCCCACCCACTTACAACCCACTTACAGGAAAAACACTGTGGCCCCTAGTCTACTTGCCTTCGGTTGGGGTGACCATGGAGCAAAATATAGCCTCCACGAGGACTGAGATAACCTGTCTCACAGCCAAGACCCACTGTTCTAAGCAACAGAATTTCTGACCATATGATCCGGCTCACACCGATCAACGAACCA	44	0	44	0	44	0	0	0	0	0	0	0	0	0	0	0	0	0	0	0	0	0	0	0	0	0	0	0	0	0	0	0	0	0	0	0	44	0
f3cb4519e938467a37a111c75ab1c0db	Eukaryota	Chordata	Actinopteri	Stomiiformes	Stomiidae	Rhadinesthes	Rhadinesthes_decimus	Unidentified_Stomiidae	94.1	0.53	ACTAGGCAGCCCACATTAAACAAACCTGCACCACCAGAAAGAATCTAGTGGCCCCTCTCCTACTTGTCTTTGGTTGGGGCGACCGCGGAGGAAAAAGTAGCCTCCATGAGGACTGAGAGTACAGCTCTTACAGCCAAGACCCACTGCTCTAAGCAACAGAACTTCTGACCACAACGATCCGGCCCTGCGCCGATCAACGAACCG	1868	1868	0	0	1868	0	0	0	0	0	0	0	0	0	0	0	1868	0	0	0	0	0	0	0	0	0	0	0	0	0	0	0	0	0	0	0	0	0
17b6720c1e5f4e7a86020458eabf25c3	Eukaryota	Chordata	Actinopteri	Stomiiformes	Stomiidae	Rhadinesthes	Rhadinesthes_decimus	Unidentified_Stomiidae	93.7	0.76	ACTAGGCAGCCCACATTAAATAAACCTGCACCCCCAGAAAGAATTTAATGGCCCCTTTCCTACTTGTCTTTGGTTGGGGCGACCGCGGAGGAAAAAAGAGCCTCCATGAGGACTGAGAGCACTACTCTTACAGCCTAGACCCACTGCTCTAAGCAACAGAACTTCTGACCAATAACGATCCGGCCTACGCCGATCAACGAACCG	1651	1651	0	1651	0	0	0	1651	0	0	0	0	0	0	0	0	0	0	0	0	0	0	0	0	0	0	0	0	0	0	0	0	0	0	0	0	0	0
de99a5cb4dc0c7abc9d67ae4f9110713	Eukaryota	Chordata	Actinopteri	Stomiiformes	Stomiidae	Rhadinesthes	Rhadinesthes_decimus	Unidentified_Stomiidae	93.7	0.62	ACTAGGCAGCCCACATTAAACAAACCTGCACCACCAGAAAGAATCTAGTGGCCCCTCTCCTACTTGTCTTTGGTTGGGGCGACGGCGGAGGAAAAAATAGCCTCCATGAGGACTGAGAGTACAGCTCTTACAGCCAAGACCCACTGCTCTAAGCAACAGAACTTCTGACCACAACGATCCGGCCCTGCGCCGATCAACGGACCG	15529	0	15529	15529	0	0	0	0	0	0	0	0	0	0	0	0	0	0	0	0	0	0	0	0	0	0	0	0	0	0	0	0	0	0	0	0	0	0
29d9365c9811645c9ca8f080a9d8adca	Eukaryota	Chordata	Actinopteri	Stomiiformes	Stomiidae	Rhadinesthes	Rhadinesthes_decimus	Unidentified_Stomiidae	93.1	0.77	ACTAGGCAGCCCACATCAAATAAACCTGCACCCCCAGAAAGAATTTAATGGCCCCTTTCCTACTTGTCTTTGGTTGGGGCGACCGCGGAGGAAAAAAGAGCCTCCATGAGGACTGAGAGCACTACTCTTACAGCCTAGACCCACTGCTCTAAGCAACAGAACTTCTGACCAATAACGATCCGGCCTACGCCGATCAACGAACCG	4386	4386	0	4386	0	0	0	4386	0	0	0	0	0	0	0	0	0	0	0	0	0	0	0	0	0	0	0	0	0	0	0	0	0	0	0	0	0	0
8e211f366ae65ebf38e12886a17901a5	Eukaryota	Chordata	Actinopteri	Stomiiformes	Stomiidae	Rhadinesthes	Rhadinesthes_decimus	Unidentified_Stomiidae	92.7	0.52	ACTAGGCAGCCCACATTAAACAAACCTGCACCACCAGAAAGAGTCTAGTGGCCCCTCTCCTACTTGTCCTTGGTTGGGGCGACGGCGGAGGAAAAAATAGCCTCCATGAGGACTGAGAGTACAGCTCTTACAGCCAAGACCCACTGCTCTAAGCAACAGAACTTCTGACCACAACGATCCGGCCCTGCGCCGATCAACGGACCG	38	0	38	38	0	0	0	0	0	0	0	0	0	0	0	0	0	0	0	0	0	0	0	0	0	0	0	0	0	0	0	0	0	0	0	0	0	0
cd1f7074c97ddd02135590feb58abd72	Eukaryota	Chordata	Actinopteri	Stomiiformes	Stomiidae	Rhadinesthes	Rhadinesthes_decimus	Unidentified_Stomiidae	92.7	0.7	ACTAGGCAGCCCGCATCAAATAAACCTGCACCCCCAGAAAGAATTTAATGGCCCCTTTCCTACTTGTCTTTGGTTGGGGCGACCGCGGAGGAAAAAAGAGCCTCCATGAGGACTGAGAGCACTACTCTTACAGCCTAGACCCACTGCTCTAAGCAACAGAACTTCTGACCAATAACGATCCGGCCTACGCCGATCAACGAACCG	446	446	0	446	0	0	0	446	0	0	0	0	0	0	0	0	0	0	0	0	0	0	0	0	0	0	0	0	0	0	0	0	0	0	0	0	0	0
a1d5380155b1e94ba61fd7331f1469d9	Eukaryota	Chordata	Actinopteri	Stomiiformes	Stomiidae	Rhadinesthes	Rhadinesthes_decimus	Unidentified_Stomiidae	92.1	0.73	ACTAGGCAGCCCACATCAAATAAACCTGCACCCCCAGAAAGAATTTAATGGCCCCTTTCCTACTTGTCTTTGGTTGGGGCGACCGCGGAGGAAAAAAGAGCCCCCATGAGGACTGAGAGCACTACTCTTACAGCCTAGACCCACTGCTCTAAGCAACAGAACTTCTGACCAATAACGATCCGGTCTACGCCGATCAACGAACCG	91	91	0	91	0	0	0	91	0	0	0	0	0	0	0	0	0	0	0	0	0	0	0	0	0	0	0	0	0	0	0	0	0	0	0	0	0	0
17bc53f1ec3e124f981eeebfda95d2e9	Eukaryota	Chordata	Actinopteri	Scorpaeniformes	Dactylopteridae	Dactyloptena	Dactyloptena_tiltoni	Unidentified_Dactylopteridae	94	0.69	ATAAGACAAAATCACGTTCAGCACTTCAGCATAAAGAATAAAACTTTGTGAACACACTTGCCCAAATGTCTTTGGTTGGGGCGACCGCGGGGTAAAAAACAACCCCCAAGAGGACAGGGAGGAAACCTCCTACAACCGAGAGCTACAGCTCTAATTAACAGAACTTCTGACCACACGATCCGGCAACGCCGATCAACGGACCG	2797	0	2797	2797	0	0	0	0	0	0	0	0	0	0	0	0	0	0	0	0	0	0	0	0	0	0	0	0	0	0	0	0	0	0	0	0	0	0
f8b247c02be51a80173abdd3a2fe754d	Eukaryota	Chordata	Actinopteri	Perciformes	Mullidae	Parupeneus	Parupeneus_chrysopleuron	Parupeneus_chrysopleuron	100	1	TTCAAGGCAGACCATGTTAAAGACCTACATTAAAAGACAAAACAAGATGAACACTGCCCGCATGTCTTTGGTTGGGGCGACCACGGGGGACCAAACAACCCCCATGTGGACCGGGAGAACTTCTCCTAGAAGCAAGGACCACAGTTCTAACTGACAGAATTTCTGACCTCAGAGATCCGGCTTACGCCGATTAACGGACCT	105333	10767	94566	36165	15842	53326	0	0	0	0	0	0	0	0	0	0	0	0	0	0	4096	0	3841	1588	1242	0	0	0	0	0	0	0	0	0	0	0	0	0
158cd24d2b7fc9bc13c45a9690dcb087	Eukaryota	Chordata	Actinopteri	Perciformes	Mullidae	Parupeneus	Parupeneus_chrysopleuron	Parupeneus_chrysopleuron	99.5	1	TTCAAGGCAGACCATGTTAAAGACCCACATTAAAAGACAAAACAAGATGAACACTGCCCGCATGTCTTTGGTTGGGGCGACCACGGGGGACCAAACAACCCCCATGTGGACCGGGAGAACTTCTCCTAGAAGCAAGGACCACAGTTCTAACTGACAGAATTTCTGACCTCAGAGATCCGGCTTACGCCGATTAACGGACCT	187	0	187	0	0	187	0	0	0	0	0	0	0	0	0	0	0	0	0	0	0	0	0	0	0	0	0	0	0	0	0	0	0	0	0	0	0	0
200aaf67a516d29793ea77f7a9b63751	Eukaryota	Chordata	Actinopteri	Perciformes	Mullidae	Parupeneus	Parupeneus_chrysopleuron	Parupeneus_chrysopleuron	99.5	1	TTCAAGGCAGACCATGTTAAAGACCTACATTAAAAGACAAAACAAGATGAACACTGCCCGCATGTCTTTGGTTGGGGCGACCATGGGGGACCAAACAACCCCCATGTGGACCGGGAGAACTTCTCCTAGAAGCAAGGACCACAGTTCTAACTGACAGAATTTCTGACCTCAGAGATCCGGCTTACGCCGATTAACGGACCT	88	0	88	0	88	0	0	0	0	0	0	0	0	0	0	0	0	0	0	0	0	0	0	0	0	0	0	0	0	0	0	0	0	0	0	0	0	0
31a59f7bdf1cd04cee1dae485fd686fe	Eukaryota	Chordata	Actinopteri	Perciformes	Mullidae	Parupeneus	Parupeneus_chrysopleuron	Parupeneus_chrysopleuron	99.5	1	TTCAAGGCAGACCATGTTAAAGACCTACATTAAAAGACAAAACAAGATGAACACTGCCCGCATGTCTTTGGTTGGGGCGACCACGGGGGACCAAACAACCCCCATGTGGACCGGGAGAACTTCTCCTAGAAGCAAGGACCACAGTTCTAACTGACAGAATTTCTGACCTCAGAGATCTGGCTTACGCCGATTAACGGACCT	138	0	138	138	0	0	0	0	0	0	0	0	0	0	0	0	0	0	0	0	0	0	0	0	0	0	0	0	0	0	0	0	0	0	0	0	0	0
31cf42d1452585dde443c5af980400c4	Eukaryota	Chordata	Actinopteri	Perciformes	Mullidae	Parupeneus	Parupeneus_chrysopleuron	Parupeneus_chrysopleuron	99.5	1	TTCAAGGCAGACCATGTTAAAGACCTACATTAAAAGACAAAACAAGATGAACACTGCCCGCATGTCTTTGGTTGGGGCGACCACGGGGGACCAAACAACCCCCATGTGGACCGGGAGAACTTCTCCTAGAAGCAAGGACCACAGTTCTAACTGACAGAATTTCTGGCCTCAGAGATCCGGCTTACGCCGATTAACGGACCT	1898	0	1898	1282	0	616	0	0	0	0	0	0	0	0	0	0	0	0	0	0	0	0	0	0	0	0	0	0	0	0	0	0	0	0	0	0	0	0
47b4087290348cd98f14c306ff9be076	Eukaryota	Chordata	Actinopteri	Perciformes	Mullidae	Parupeneus	Parupeneus_chrysopleuron	Parupeneus_chrysopleuron	99.5	1	TTCAAGGCAGACCATGTTAAAGACCTACATTAAAAGACAAAACAAGATGAACACTGCCCGCATGTCTTTGGTTGGGGCGACCACGGGGGACCAAACAACCCCCATGTGGACCGGGAGAACTTCTCCTAGAAGCAAGGACCACAGTTCTAACTGACAGAATTTCTGACCTCAGAGATCCGACTTACGCCGATTAACGGACCT	840	0	840	840	0	0	0	0	0	0	0	0	0	0	0	0	0	0	0	0	0	0	0	0	0	0	0	0	0	0	0	0	0	0	0	0	0	0
9b488138f3c34c2cdc87096cf92bc1be	Eukaryota	Chordata	Actinopteri	Perciformes	Mullidae	Parupeneus	Parupeneus_chrysopleuron	Parupeneus_chrysopleuron	99.5	1	TTCAAGGCAGACCATGTTAAAGACCTACATTAAAAGACAAAACAAGATGAACACTGCCCGCATGTCTTTGGTTGGGGCGACCACGGGGGACCAAACAACCCCCGTGTGGACCGGGAGAACTTCTCCTAGAAGCAAGGACCACAGTTCTAACTGACAGAATTTCTGACCTCAGAGATCCGGCTTACGCCGATTAACGGACCT	166	0	166	0	0	166	0	0	0	0	0	0	0	0	0	0	0	0	0	0	0	0	0	0	0	0	0	0	0	0	0	0	0	0	0	0	0	0
b76d9905b084eac27720cd983cd1f2de	Eukaryota	Chordata	Actinopteri	Perciformes	Mullidae	Parupeneus	Parupeneus_chrysopleuron	Parupeneus_chrysopleuron	99.5	1	TTCAAGGCAGACCATGTTAAAGACCTACATTAAAAGACAAAACAAGATGAACACTGCCCGCATGTCTTTGGTTGGGGCGACCACGGGGGACCAAACGACCCCCATGTGGACCGGGAGAACTTCTCCTAGAAGCAAGGACCACAGTTCTAACTGACAGAATTTCTGACCTCAGAGATCCGGCTTACGCCGATTAACGGACCT	137	137	0	0	0	137	0	0	0	0	0	0	0	0	0	0	0	0	0	0	0	0	137	0	0	0	0	0	0	0	0	0	0	0	0	0	0	0
c7e9d4ea5aa8a3e8c8d5e0d2c3323694	Eukaryota	Chordata	Actinopteri	Perciformes	Mullidae	Parupeneus	Parupeneus_chrysopleuron	Parupeneus_chrysopleuron	99.5	1	TTCAAGGCAGACCATGTTAAAGACCTACATTAAAAGACAAAACAAGATGAACACTGCCCGCATGTCTTTGGTTGGGGCGATCACGGGGGACCAAACAACCCCCATGTGGACCGGGAGAACTTCTCCTAGAAGCAAGGACCACAGTTCTAACTGACAGAATTTCTGACCTCAGAGATCCGGCTTACGCCGATTAACGGACCT	129	129	0	0	0	129	0	0	0	0	0	0	0	0	0	0	0	0	0	0	0	0	129	0	0	0	0	0	0	0	0	0	0	0	0	0	0	0
d024c8c4e7604851e89b21f3356411ab	Eukaryota	Chordata	Actinopteri	Perciformes	Mullidae	Parupeneus	Parupeneus_chrysopleuron	Parupeneus_chrysopleuron	99.5	1	TTCAAGGCAGACCATGTTAAAGACCTACATTAAAAGACAAAACAATATGAACACTGCCCGCATGTCTTTGGTTGGGGCGACCACGGGGGACCAAACAACCCCCATGTGGACCGGGAGAACTTCTCCTAGAAGCAAGGACCACAGTTCTAACTGACAGAATTTCTGACCTCAGAGATCCGGCTTACGCCGATTAACGGACCT	71	71	0	0	0	71	0	0	0	0	0	0	0	0	0	0	0	0	0	0	0	0	71	0	0	0	0	0	0	0	0	0	0	0	0	0	0	0
ef44f55d22569acd86aef9206a444834	Eukaryota	Chordata	Actinopteri	Perciformes	Mullidae	Parupeneus	Parupeneus_chrysopleuron	Parupeneus_chrysopleuron	99.5	1	TTCAAGGCAGACCATGTTAAAGACCTACATTAAAAGACAAAACAAGATGAACACTGCCCGCATGTCTTTGGTTGGGGCGACCACGGGGGACCAAAAAACCCCCATGTGGACCGGGAGAACTTCTCCTAGAAGCAAGGACCACAGTTCTAACTGACAGAATTTCTGACCTCAGAGATCCGGCTTACGCCGATTAACGGACCT	28993	0	28993	0	28993	0	0	0	0	0	0	0	0	0	0	0	0	0	0	0	0	0	0	0	0	0	0	0	0	0	0	0	0	0	0	0	0	0
30e0bb153a4ee179f9cb7994c9ce402b	Eukaryota	Chordata	Actinopteri	Perciformes	Mullidae	Parupeneus	Parupeneus_chrysopleuron	Parupeneus_chrysopleuron	99	1	TTCAAGGCAGACCATGTTAAAGACCTACATTAAAAGACAAAACAAGATGAACACTGCCCGCATGTCTTTGGTTGGGGCGACCACGGGGGACCAAACAACCCCCATGTGGACCGGGAGAACTTCTCCTAGAAGCAAGGACCACAGTTCTAACTGACAGAATTTCTGACCTCAGAGCTCCGACTTACGCCGATTAACGGACCT	27	0	27	27	0	0	0	0	0	0	0	0	0	0	0	0	0	0	0	0	0	0	0	0	0	0	0	0	0	0	0	0	0	0	0	0	0	0
458f5aec5b132bd615095da5df213303	Eukaryota	Chordata	Actinopteri	Perciformes	Mullidae	Parupeneus	Parupeneus_chrysopleuron	Parupeneus_chrysopleuron	99	1	TTCAAGGCGGACCATGTTAAAGACCTACATTAAAAGACAAAACAAGATGAACACTGCCCGCATGTCTTTGGTTGGGGCGACCACGGGGGACCAAACAACCCCCATGTGGACCGGGAGAACTTCTCCTAGAAGCAAGGACCACAGTTCTAACTGACAGAATTTCTGACCTCAGAGATCCGGCTTACGCCAATTAACGGACCT	30	0	30	0	0	30	0	0	0	0	0	0	0	0	0	0	0	0	0	0	0	0	0	0	0	0	0	0	0	0	0	0	0	0	0	0	0	0
4b7597808ccc28a651faa31e79396ff6	Eukaryota	Chordata	Actinopteri	Perciformes	Mullidae	Parupeneus	Parupeneus_chrysopleuron	Parupeneus_chrysopleuron	99	1	TTCAAGGCAGACCATGTTAAAGACCTACATTAAAAGACAAAACAAGATGAACACTGCCCGCATGTCTTTGGTTGGGGCGACCACGGGGGACCAAACAACCCCCATGTGGACCGGGAGAACTTCTCCTAGAAGCAAGGACCGCAGTTCTAACTGACAGAATTTCTGACCTCAGAGATCCGACTTACGCCGATTAACGGACCT	108	0	108	108	0	0	0	0	0	0	0	0	0	0	0	0	0	0	0	0	0	0	0	0	0	0	0	0	0	0	0	0	0	0	0	0	0	0
84dcdd94c01b9a4b055ef735670b7464	Eukaryota	Chordata	Actinopteri	Perciformes	Mullidae	Parupeneus	Parupeneus_chrysopleuron	Parupeneus_chrysopleuron	99	1	TTCAAGGCAGACCATGTTAAAGACCTACATTAAAAGACAAAACAAGATGAACACTGCCCGCATGTCTTTGGTTGGGGCGACCACGGGGGACCAAAAAACCCCCATGTGGACCGGGAGAACTTCTCCTAGAAGCAAGGACCACAGTTCTAACTGACAGAATTCCTGACCTCAGAGATCCGGCTTACGCCGATTAACGGACCT	598	0	598	0	598	0	0	0	0	0	0	0	0	0	0	0	0	0	0	0	0	0	0	0	0	0	0	0	0	0	0	0	0	0	0	0	0	0
9870e40df1a6466bffe9d7acd7ab43ac	Eukaryota	Chordata	Actinopteri	Perciformes	Mullidae	Parupeneus	Parupeneus_chrysopleuron	Parupeneus_chrysopleuron	99	1	TTCAAGGCAGACCATGTTAAAGACCTACATTAAAAGACAAAACAAGATGAACACTGCCCGCATGTCTTTGGTTGGGGCGACCACGGGGGACCAAAAAACCCCCATGTGGACCGGGAGAACTTCTCCTAGAAGCAAGGACCACAGTTCTAGCTGACAGAATTTCTGACCTCAGAGATCCGGCTTACGCCGATTAACGGACCT	299	0	299	0	299	0	0	0	0	0	0	0	0	0	0	0	0	0	0	0	0	0	0	0	0	0	0	0	0	0	0	0	0	0	0	0	0	0
9d5d7cf45adba6255b6e56a193ede3e3	Eukaryota	Chordata	Actinopteri	Perciformes	Mullidae	Parupeneus	Parupeneus_chrysopleuron	Parupeneus_chrysopleuron	99	1	TTCAAGGCAGACCATGTTAAAGACCTACATTAAAAGACAAAACAAGATGAACACTGCCCGCATGTCTTTGGTTGGGGCGACCACGGGGGACCAAACAACCCCCATGTGGACCGGGAGAACTTCTCCCAGAAGCAAGGACCACAGTTCTAACTGACAGAATTTCTGACCTCAGAGATCCGACTTACGCCGATTAACGGACCT	71	0	71	71	0	0	0	0	0	0	0	0	0	0	0	0	0	0	0	0	0	0	0	0	0	0	0	0	0	0	0	0	0	0	0	0	0	0
aa87d01a41c053f4d8900bcfacfc28c9	Eukaryota	Chordata	Actinopteri	Perciformes	Mullidae	Parupeneus	Parupeneus_chrysopleuron	Parupeneus_chrysopleuron	99	1	TTCAAGGCAGACCATGTTAAAGACCTACATTAAAAGACAAAACAAGATGAACACTGCCCGCATGTCATTGGTTGGGGCGACCACGGGGGACCAAAAAACCCCCATGTGGACCGGGAGAACTTCTCCTAGAAGCAAGGACCACAGTTCTAACTGACAGAATTTCTGACCTCAGAGATCCGGCTTACGCCGATTAACGGACCT	58	0	58	0	58	0	0	0	0	0	0	0	0	0	0	0	0	0	0	0	0	0	0	0	0	0	0	0	0	0	0	0	0	0	0	0	0	0
f76911c4f456256b11c572c57c2c6dc3	Eukaryota	Chordata	Actinopteri	Perciformes	Mullidae	Parupeneus	Parupeneus_chrysopleuron	Parupeneus_chrysopleuron	99	1	TTCAAGGCAGACCATGTTAAAGACCTACATTAAAAGACAAAACAAGATGAACACTGCCCGCATGTCTTTGGTTGGGGCGACCACGGGGGACCAAACAACCCCCATGTGGACCGGGAGAACTTCTCCTAGAAGCAAGGACCACAGTTCTAACTGACAGAATTTCTGGCCTCAGAGATCCGGCTTACGTCGATTAACGGACCT	97	0	97	0	0	97	0	0	0	0	0	0	0	0	0	0	0	0	0	0	0	0	0	0	0	0	0	0	0	0	0	0	0	0	0	0	0	0
f9701469525e21eb0326f00e786ca6ae	Eukaryota	Chordata	Actinopteri	Perciformes	Mullidae	Parupeneus	Parupeneus_multifasciatus	Parupeneus_sp.	96	0.85	ACCAAGGCAGGTCATGTTAAGAACCACTATGTTAAAAGACAAAACAAGGTGAACACTGCCCGCATGTCTTTGGTTGGGGCGACCGCGGGGAAACAAATAACCCCCATGTGGACCGGGAGAACTTCTCCTAAAAGCAAGAACCGCAGTTCTAACTAACAGAACTTCTGACTTTTGAGATCCGGCTAACGCCGATTAACGGACCG	15622	795	14827	0	0	15622	0	0	0	0	0	0	0	0	0	0	0	0	0	0	0	0	663	132	0	0	0	0	0	0	0	0	0	0	0	0	0	0
74e7d393d25cbb9d94d14ba9af4796a2	Eukaryota	Chordata	Actinopteri	Perciformes	Mullidae	Parupeneus	Parupeneus_multifasciatus	Parupeneus_sp.	95.1	0.81	ACCAAGGCAGGTCATGCTAAGAACCACTATGTTAAAAGACAAAACAAGGTGAACACTGCCCGCATGTCTTTGGTTGGGGCGACCGCGGGGAAACAAATAACCCCCATGTGGACCGGGAGAACTTCTCCTAAAAGCAAGAACCGCAGTTCTAACTAACAGAACTTCTGACTTTTGAGATCCGGCTAACGCCGATTAACGGACCG	150	0	150	0	0	150	0	0	0	0	0	0	0	0	0	0	0	0	0	0	0	0	0	0	0	0	0	0	0	0	0	0	0	0	0	0	0	0
f5fba97fc89bc43c7841e46dd60c3ab0	Eukaryota	Chordata	Actinopteri	Perciformes	Mullidae	Parupeneus	Upeneus sulphureus	Parupeneus_sp.	96	0.98	GTCAGGGCAGACCATGTTAAGAACCCCTAAATAAAGGATAAAACAAGATGAAACCTGCCCCTATGTCTTTGGTTGGGGCGACCGTGGGGTAACAAACAACCCCCATGTGGACTGGGAGAATCTCTCCTAGAAGCAAGAACCGCAGTTCTAACTAACAGAACTTCTGACCAATAAGATCCGGCAATGCCGATCAACGGACCG	2582	218	2364	0	2364	218	0	0	0	0	0	0	0	0	0	0	0	0	0	218	0	0	0	0	0	0	0	0	0	0	0	0	0	0	0	0	0	0
5baa6442c87f21cfed14d99fe4ac960f	Eukaryota	Chordata	Actinopteri	Perciformes	Mullidae	Parupeneus		Unidentified_Mullidae	93.1	0.92	ACCAAGACAGGTCATGTTAAGAACCCCTATGTAAAAAGGCAAAACAAGATGAACACTGCCTGCATGTCTTTGGTTGGGGCGACCGCGGGGAAACAAATAACCCCCATGTGGACCGGGAGCAGTTCTCCTAAAAGCAAGAACCACAGTTCTAACTAACAGAATTTCTGACCTTTAAGATCCGGCTGACGCCGATTAACGGACCG	337	0	337	0	0	337	0	0	0	0	0	0	0	0	0	0	0	0	0	0	0	0	0	0	0	0	0	0	0	0	0	0	0	0	0	0	0	0
1ca5cb6e39ec3b37bd2309f6ee52c88c	Eukaryota	Chordata	Actinopteri	Perciformes	Mullidae	Parupeneus		Unidentified_Mullidae	92.9	0.85	ACCAAGACAGGTCATGTTAAGAACCCTTATGTAAAAAGGCAAAACAAGATGAACACTGCCTGCATGTCTTTGGTTGGGGCGACCGCGGGGAAACAAATAACCCCCATGTGGACCGGGAGCAGTTCTCCTAAAAGCAAGAACCACAGTTCTAACTAACAGAATTTCTGACCTTTAAGATCCGGCTGACGCCGATTAACGGACCG	11919	437	11482	0	0	11919	0	0	0	0	0	0	0	0	0	0	0	0	0	0	0	0	325	112	0	0	0	0	0	0	0	0	0	0	0	0	0	0
c6a6296fddb6435e775c5dfa3742e773	Eukaryota	Chordata	Actinopteri	Perciformes	Mullidae	Upeneus	Upeneus sulphureus	Unidentified_Upeneus	95.5	0.97	GTCAGGGCAGACCATGTTAAGAACCCCTAAATAAAGGATAAAACAAGATGAAACCTGCCCCTATGTCTTTGGTTGGGGCGACCGTGGGGTAACAAGCAACCCCCATGTGGACTGGGAGAATCTCTCCTAGAAGCAAGAACCGCAGTTCTAACTAACAGAACTTCTGACCAATAAGATCCGGCAATGCCGATCAACGGACCG	114	0	114	0	114	0	0	0	0	0	0	0	0	0	0	0	0	0	0	0	0	0	0	0	0	0	0	0	0	0	0	0	0	0	0	0	0	0
f1e6b48ff84417b2f416a0968b827c83	Eukaryota	Chordata	Actinopteri	Perciformes	Mullidae	Upeneus	Upeneus_japonicus	Unidentified_Upeneus	100	0.99	ACCAGGACAGACCATGTTAAGCCCACCCCCAATAAAGGATTAAACGAGATGAGACCTGTTCCCATGTCTTTGGTTGGGGCGACCGTGGGGTAACAAACAACCCCCATGTGGACAGGGAGAACCTCTCCTAAAAGCAAGAACTGCAATTCTAACTAGCAGAATTTCTGACCAATAAGATCCGGCAATGCCGACCAACGGACCG	9183	418	8765	5356	0	3827	0	0	0	0	0	0	0	0	0	0	0	0	0	418	0	0	0	0	0	0	0	0	0	0	0	0	0	0	0	0	0	0
3af16bb31214823501e0d247dfe34bbb	Eukaryota	Chordata	Actinopteri	Perciformes	Mullidae	Upeneus	Upeneus_japonicus	Unidentified_Upeneus	99.5	1	ACCAGGACAGACCATGTTAAGCCCACCCCCAATAAAGGATTAAACGAGATGAGACCTGTTCCCATGTCTTTGGTTGGGGCGACCGTGGGGTAACAAACAACCCCCATGTGGACAGGGAGAACCTCTCCTAAAGGCAAGAACTGCAATTCTAACTAGCAGAATTTCTGACCAATAAGATCCGGCAATGCCGACCAACGGACCG	114	0	114	114	0	0	0	0	0	0	0	0	0	0	0	0	0	0	0	0	0	0	0	0	0	0	0	0	0	0	0	0	0	0	0	0	0	0
eeda79d044b6284053493fa1b3219b96	Eukaryota	Chordata	Actinopteri	Perciformes	Mullidae	Upeneus	Upeneus_japonicus	Unidentified_Upeneus	99.5	1	ACCAGGACAGACCATGTTAAGCCCACCCCCAATAAAGGATTAAACGAGATGAGACCTGTTCCCATGTCTTTGGTCGGGGCGACCGTGGGGTAACAAACAACCCCCATGTGGACAGGGAGAACCTCTCCTAAAAGCAAGAACTGCAATTCTAACTAGCAGAATTTCTGACCAATAAGATCCGGCAATGCCGACCAACGGACCG	202	0	202	0	0	202	0	0	0	0	0	0	0	0	0	0	0	0	0	0	0	0	0	0	0	0	0	0	0	0	0	0	0	0	0	0	0	0
d920e141bfe2779ef2ee5a00cae291cc	Eukaryota	Chordata	Actinopteri	Perciformes	Mullidae	Upeneus	Upeneus_japonicus	Unidentified_Upeneus	99	0.99	ACCAGGACAGACCATGTTAAGCCCACCCCCAATAAAGGATTAAACGAGATTAGACCTGTTCCCATGTCTTTGGTTGGGGCGACCGTGGGGTAACAAACAACCCCCATGTGGACAGGGAGAACCACTCCTAAAAGCAAGAACTGCAATTCTAACTAGCAGAATTTCTGACCAATAAGATCCGGCAATGCCGACCAACGGACCG	94	0	94	94	0	0	0	0	0	0	0	0	0	0	0	0	0	0	0	0	0	0	0	0	0	0	0	0	0	0	0	0	0	0	0	0	0	0
6d0f0b469f7ea189c023689f7d062904	Eukaryota	Chordata	Actinopteri	Perciformes	Mullidae	Upeneus	Upeneus_tragula	Unidentified_Upeneus	99.5	1	ACTAGAACAGACCATGTTAAACCCACCCTTGATACAGGACTAAACGCGATGAGACCTGTTCCCATGTCTTTGGTTGGGGCGACCGTGGGGTAACAAATAACCCCCATGTGGACAGGGAGAACTTCTCCTAAAAGCAAGAACCGCAACTCTAACTAACAGAATTTCTGACCAATAAGATCCGGCAATGCCGACCAACGGACCG	194	194	0	0	0	194	0	0	0	0	0	0	0	0	0	0	0	0	0	0	0	0	0	194	0	0	0	0	0	0	0	0	0	0	0	0	0	0
6ccfa87fa702e46ed26cfdd5c916f513	Eukaryota	Chordata	Actinopteri	Perciformes	Mullidae	Upeneus	Upeneus_tragula	Unidentified_Upeneus	95	0.73	ACTAGAACAGATCATGTTAAACCCGCCCTTGACAAAGGATTAAACGAGATGAGGCCTGTTCCCATGTCTTTGGTTGGGGCGACCGTGGGGTAATAAGTAACCCCCATGTGGACAGGGAGAACCCCTCCTAAAAGCAAGAACCGCAATTCTAACTAACAGAATTTCTGACCAATAAGATCCGGCAATGCCGACCAACGGACCG	300	300	0	0	0	300	0	0	0	0	0	0	0	0	0	0	0	0	0	0	300	0	0	0	0	0	0	0	0	0	0	0	0	0	0	0	0	0
ab316d5621ab8c9e0ae12a47f739355d	Eukaryota	Chordata	Actinopteri	Perciformes	Mullidae	Upeneus	Upeneus_tragula	Unidentified_Upeneus	94.6	0.86	ACTAGAACAGATCATGTTAAACCCGCCCTTGACAAAGGATTAAACGGGATGAGGCCTGTTCCCATGTCTTTGGTTGGGGCGACCGTGGGGTAATAAGTAACCCCCATGTGGACAGGGAGGACCCCTCCTAAAAGCAAGAACCGCAATTCTAACTAACAGAATTTCTGACCAATAAGATCCGGCAATGCCGACCAACGGACCG	205	205	0	205	0	0	0	0	0	0	0	0	0	0	0	0	0	0	0	0	0	0	0	0	0	0	205	0	0	0	0	0	0	0	0	0	0	0
4950a2c8af2d404489321a3182a799b5	Eukaryota	Chordata	Actinopteri	Perciformes	Mullidae	Upeneus	Upeneus_tragula	Unidentified_Upeneus	94.5	0.6	ACTAGAACAGATCATGTTAAACCCGCCCTTGACAAAGGATTAAACGAGATGAGGCCTGTTCCCATGTCTTTGGTTGGGGCGACCGTGGGGTAATAAGTAACCCCCATGTGGACAGGGAGGACCCCTCCTAAAAGCAAGAACCGCAATTCTAACTAACAGAATTTCTGACCAATAAGATCCGGCAATGCCGACCAACGGACCG	20133	14339	5794	11434	0	8699	0	0	0	0	0	0	0	0	0	0	0	0	0	0	2905	0	0	0	0	0	11434	0	0	0	0	0	0	0	0	0	0	0
885a10c5cfe3770915e727b9226ee821	Eukaryota	Chordata	Actinopteri	Perciformes	Mullidae	Upeneus	Upeneus_tragula	Unidentified_Upeneus	94.1	0.63	ACTAGAACAGATCATGTTAAACCCGCCCTTGACAAAGGATTAAACGAGATGAGGCCTGTTCCCATGTCTTTGGTTGGGGCGACCGTGGGGTAATAAGTAACCACCATGTGGACAGGGAGGACCCCTCCTAAAAGCAAGAACCGCAATTCTAACTAACAGAATTTCTGACCAATAAGATCCGGCAATGCCGACCAACGGACCG	80	80	0	0	0	80	0	0	0	0	0	0	0	0	0	0	0	0	0	0	80	0	0	0	0	0	0	0	0	0	0	0	0	0	0	0	0	0
0c7af47b0994becb597928c99a547e39	Eukaryota	Chordata	Actinopteri	Perciformes	Mullidae	Upeneus	Upeneus_tragula	Unidentified_Upeneus	93.5	0.69	ACTAGAACAGATCATGTTAAACCCGCCCTTGACAAAGGATTAAACGAGATGAGGCCTGTTCCCATGTCTTTGGTTGGGGCGACCGTGGGGTAATAAGTAACCCCCATGTGGACAGGGAGGACCCCTCCTAAAAGCAAGAACCGCAATTCTAACTAACAGAATTTCTGACCAATAAGATCCGGCGATGCCGACCAACGGACCG	3589	0	3589	0	0	3589	0	0	0	0	0	0	0	0	0	0	0	0	0	0	0	0	0	0	0	0	0	0	0	0	0	0	0	0	0	0	0	0
4fd8f5492c18968cd1d472d9cb7d71d9	Eukaryota	Chordata	Actinopteri	Perciformes	Mullidae	Upeneus	Upeneus_tragula	Unidentified_Upeneus	93.5	0.67	ACTAGAACAGATCATGTTAAACCCGCCCTTGACAAAGGATTAAACGAGATGAGGCCTGTTCCCATGTCTTTGGTTGGGGCGACCGTGGGGTAATAAGCAACCCCCATGTGGACAGGGAGGACCCCTCCTAAAAGCAAGAACCGCAATTCTAACTAACAGAATTTCTGACCAATAAGATCCGGCAATGCCGACCAACGGACCG	1150	0	1150	0	0	1150	0	0	0	0	0	0	0	0	0	0	0	0	0	0	0	0	0	0	0	0	0	0	0	0	0	0	0	0	0	0	0	0
b6a094f5b9f0d4ae629a68e476656f48	Eukaryota	Chordata	Actinopteri	Perciformes	Mullidae	Upeneus		Unidentified_Upeneus	100	1	ACTAGAACAGACCATGTTAAACCCACCCTTGATACAGGACTAAACGCGATGAGACCTGTTCCCATGTCTTTGGTTGGGGCGACCGTGGGGTAACAAATAACCCCCATGTGGACAGGGAGAACTTCTCCTAAAAGCAAGAACCGCAATTCTAACTAACAGAATTTCTGACCAATAAGATCCGGCAATGCCGACCAACGGACCG	695	695	0	0	0	695	0	0	0	0	0	0	0	0	0	0	0	0	0	0	0	0	295	400	0	0	0	0	0	0	0	0	0	0	0	0	0	0
97605461c0b1acc603be6549abae7854	Eukaryota	Chordata	Actinopteri	Tetraodontiformes	Balistidae	Abalistes	Abalistes_stellatus	Abalistes_stellatus	100	1	GACGGACAGACTGTACTAAATAACCCTTATGAAGGAACAAAGCATACAATTATTAAACCTGTCCTAATGCCTTTGGTTGGGGCGACCGCGGGGAAACAAAAAACCCCCACGTGGAATGGGATAACCTGTCCTCCAAACAAGAGCCCCCGCTCTAAAAAACAGAACATCTGACCTTTATGATCCGGCAAAGCCGATCAACGAACCG	79	79	0	0	0	79	0	0	0	0	0	0	0	0	0	0	0	0	0	0	79	0	0	0	0	0	0	0	0	0	0	0	0	0	0	0	0	0
0d15d7ec08218310b96fde62d50926c1	Eukaryota	Chordata	Actinopteri	Tetraodontiformes	Balistidae	Abalistes	Abalistes_stellatus	Abalistes_stellatus	96.6	0.96	GACGGACAGACTGTACTAAATAACCCTTATAAAGGAACAAAGCATACAACTATAAACCTGTCCTAATGCCTTTGGTTGGGGCGACCGCGGGGAAACAAAAAACCCCCATGTGGAATGGGATAACCCATCCTCCAAACAAGAGCCCCCGCTCTAAAAAACAGAACATCTGACCTTTAAGATCCGGCAAAGCCGATCAACGAACCG	1644	0	1644	0	1644	0	0	0	0	0	0	0	0	0	0	0	0	0	0	0	0	0	0	0	0	0	0	0	0	0	0	0	0	0	0	0	0	0
309948b0711e1c2311b7924a84715c2d	Eukaryota	Chordata	Actinopteri	Tetraodontiformes	Balistidae	Sufflamen	Sufflamen_fraenatum	Sufflamen_fraenatum	100	1	AACAAGCAGACCGTACCAAACAACCCTTATAAAGGAACTAAACATACGTAAACCTGTCCTAATGCCTTTGGTTGGGGCGACCGCGGGGAAACAAAAAACCCCCATGTGGAATGGGACCACCCGTCCCTCAAAAAAGAGCCCCTGCTCTAAAAAACAGAACATCTGACCTTAAGATCCGGCAAAGCCGATCAACGAACCG	44	44	0	0	0	44	0	0	0	0	0	0	0	0	0	0	0	0	0	0	0	0	44	0	0	0	0	0	0	0	0	0	0	0	0	0	0	0
5e8026768fe5330d30bd1ae952967e5e	Eukaryota	Chordata	Actinopteri	Tetraodontiformes	Ostraciidae	Tetrosomus	Tetrosomus_concatenatus	Tetrosomus_concatenatus	99.5	1	ACTAAAGCAGATTATGTTAAACACCTCCTAAATAAAGGAAAAAACCAAATAAAGCCTGCCCTACTGTCTTTGGTTGGGGCGACCGCGGGGAAATACAAAACCCCCACGTGGAATGGGACCACCTATCCTAAAACCAAGAGCACCCGCTCTAGTAAACAGAACTTCTGACCAATAAGATCCGGCCTTGCCGATCAACGGACCG	4805	194	4611	0	4611	194	0	0	0	0	0	0	0	0	0	0	0	0	0	0	0	0	194	0	0	0	0	0	0	0	0	0	0	0	0	0	0	0
ad0fb938278bf88cfd0e5b08b2a3c2ea	Eukaryota	Chordata	Actinopteri	Tetraodontiformes	Ostraciidae	Tetrosomus	Tetrosomus_concatenatus	Tetrosomus_concatenatus	99	1	ACTAAAGCAGATTACGTTAAACACCTCCTAAATAAAGGAAAAAACCAAATAAAGCCTGCCCTACTGTCTTTGGTTGGGGCGACCGCGGGGAAATACAAAACCCCCACGTGGAATGGGACCACCTATCCTAAAACCAAGAGCACCCGCTCTAGTAAACAGAACTTCTGACCAATAAGATCCGGCCTTGCCGATCAACGGACCG	114	0	114	0	114	0	0	0	0	0	0	0	0	0	0	0	0	0	0	0	0	0	0	0	0	0	0	0	0	0	0	0	0	0	0	0	0	0
a12c954f1d172896dcc69758329f994a	Eukaryota	Chordata	Actinopteri	Tetraodontiformes	Tetraodontidae	Arothron	Arothron_hispidus	Arothron_hispidus	100	0.64	ACAAAACAGATCATGTCAAACACCCTTAAATAAAAGAACAAACTAAATGAGCCCTGTTCAAATGTCTTTGGTTGGGGCGACCGCGGGGTAATAAAAAACCCCCATGTGGAATAAAAACACTCTTTTTAAAACCAAGAGCTACTGCTCTAATAAACAGAACATCTGACCAGCTATGATCCGGCCAAGCCGATCAACGAACCG	68	68	0	0	0	68	0	0	0	0	0	0	0	0	0	0	0	0	0	0	0	0	0	68	0	0	0	0	0	0	0	0	0	0	0	0	0	0
2cfd6e289de4e5e2ef8de1ead5822afe	Eukaryota	Chordata	Actinopteri	Tetraodontiformes	Tetraodontidae	Canthigaster	Canthigaster_rivulata	Canthigaster_rivulata	99.5	1	ACAAAATAGACCACGTCAAACACCCTTGAATAAAAGAACAAACTAAGTGGACCCTGTTCAAATGTCTTTGGTTGGGGCGACCACGGGGTAACAAAAAACCCCCATGTGGAGTAAAGCACCATTTTAAAACCAAGAGCCACTGCTCTAATAAACAGAACATCTGACCAATGAGATCCGGCCTAGCCGATCAACGAACCG	119	0	119	0	0	119	0	0	0	0	0	0	0	0	0	0	0	0	0	0	0	0	0	0	0	0	0	0	0	0	0	0	0	0	0	0	0	0
d50ce36b04d57f6aecbafedea2fc091c	Eukaryota	Chordata	Actinopteri	Tetraodontiformes	Tetraodontidae	Canthigaster	Canthigaster_rivulata	Canthigaster_rivulata	100	0.97	ACAAAATAGACCACGTCAAACACCCTTGAATAAAAGAACAAACTAAGTGGACCCTGTTCAAATGTCTTTGGTTGGGGCGACCACGGGGTAACAAAAAACCCCCATGTGGAGTAAAACACCATTTTAAAACCAAGAGCCACTGCTCTAATAAACAGAACATCTGACCAATGAGATCCGGCCTAGCCGATCAACGAACCG	13795	8662	5133	0	0	13795	0	0	0	0	0	0	0	0	0	0	0	0	0	0	8662	0	0	0	0	0	0	0	0	0	0	0	0	0	0	0	0	0
a73c0dc5d6435d1def4926b91c919357	Eukaryota	Chordata	Actinopteri	Tetraodontiformes	Tetraodontidae	Lagocephalus	Lagocephalus_sceleratus	Lagocephalus_sceleratus	100	1	GCAAAGCAGACCCTGTCAAAACCCCTTGAATAAAAGAACAAACTAAGGGAATACTGCCTTGATGTCTTTGGTTGGGGCGACCGCGGGGAAATGCAAAACCCCCGCATGGAATAAAAGAATCCTTTTAGAGACAAGAGCTACTGCTCTAATAAACAGAACATCTGACCAGCGAAGATCCGGCCAAGCCGATCAACGAACCA	1100	1100	0	0	0	1100	0	0	0	0	0	0	0	0	0	0	0	0	0	388	0	0	712	0	0	0	0	0	0	0	0	0	0	0	0	0	0	0
2d56ea4da0688b7ddbc6e1ba9b5669b1	Eukaryota	Chordata	Actinopteri	Tetraodontiformes	Tetraodontidae	Lagocephalus	Lagocephalus_suezensis	Lagocephalus_suezensis	99.5	0.77	GCAAAGCAGATCACGTCAAGCACCCTTAAACAAAAGAACAAACTAAATGAAAGCCTGCCTAGATGTCTTTGGTTGGGGCGACCGCGGGGCAATACAAAACCCCCATGTGGAATGAAAGCATTCTTTTAAAAATAAGAGCCACTGCTCTAATAAACAGAACATCTGACCAACCAGATCCGGCCAAGCCGATCAACGAACCA	3781	3781	0	0	0	3781	0	0	0	0	0	0	0	0	0	0	0	0	0	0	3781	0	0	0	0	0	0	0	0	0	0	0	0	0	0	0	0	0
8acfbcfd00b57f52d5ab49cff0f72e1f	Eukaryota	Chordata	Actinopteri	Tetraodontiformes	Tetraodontidae	Torquigener	Torquigener_brevipinnis	Torquigener_brevipinnis	97.5	0.89	AAAAAATAGCCCCTGTCAATAAACTTCAAATAAAAAGAATAAACCTAGGGACCCTGTTTTAATGTCTTTGGTTGGGGCGACCGCGGGGCAACAAAAAACCCCCATGTGGAATAAAAATACCCTTTTTAGAATCAAGAGTTACTACTCTAGAAAACAGAACATCTGACCAATAATGATCCGGCTAAAGCCGATTAACGAACCG	32596	32596	0	32596	0	0	0	0	0	0	0	0	0	0	0	0	0	0	0	0	0	0	0	0	0	0	32596	0	0	0	0	0	0	0	0	0	0	0
01bf043f38ad29a59bebc760e32ef2b5	Eukaryota	Chordata	Actinopteri	Trachichthyiformes	Diretmidae	Diretmoides	Diretmoides	Diretmoides_sp.	99.5	0.88	CCAGGGCAGCCCACGTCAAGCACCCCCCGACAAAGGGTTAAACCAAGTGAAGCTCTGCCCCAGTGTCTTTGGTTGGGGCGACCGCGGGGAAAAACTAAACCCCCATGTAGATAAGGAATAGCCCTCCTACAACCAAGAGTCACCACTCTAAGCAACAGAAATTCTGACCAAAATGATCCGGCAATGCCGATCCACGGACCG	1546	0	1546	1546	0	0	0	0	0	0	0	0	0	0	0	0	0	0	0	0	0	0	0	0	0	0	0	0	0	0	0	0	0	0	0	0	0	0
f36a8b1a5f7006434a7ec769df1efc83	Eukaryota	Chordata	Actinopteri	Trachichthyiformes	Diretmidae	Diretmoides	Diretmoides_argenteus	Diretmoides_sp.	99	0.86	CCAAGGCAGCCCACGTCAAGCACCCCCCGACAAAGGGTTAAACCAAGTGAGGCTCTGCCCCAGTGTCTTTGGTTGGGGCGACCGCGGGGAAAAACTAAACCCCCATGTAGATAAGGAATAGCCCTCCTACAACCAAGAGTCACCACTCTAAGCAACAGAAATTCTGACCAAAATGATCCGGCAATGCCGATCCACGGGCCG	120	120	0	120	0	0	0	0	0	0	0	0	0	0	0	0	0	120	0	0	0	0	0	0	0	0	0	0	0	0	0	0	0	0	0	0	0	0
05a75e4957b51998c8897b0e1758f150	Eukaryota	Chordata	Actinopteri	Trachichthyiformes	Diretmidae	Diretmoides	Diretmoides_pauciradiatus	Diretmoides_sp.	100	0.86	CCAAGGCAGCCCACGTCAAGCACCCCCCGACAAAGGGTTAAACCAAGTGAAGCTCTGCCCCAGTGTCTTTGGTTGGGGCGACCGCGGGGAAAAACTAAACCCCCATGTAGATAAGGAATAGCCCTCCTACAACCAAGAGTCACCACTCTAAGCAACAGAAATTCTGACCAAAATGATCCGGCAATGCCGATCCACGGACCG	81563	62842	18721	70708	9312	1543	0	0	0	0	0	0	0	0	0	0	0	62515	0	146	0	0	181	0	0	0	0	0	0	0	0	0	0	0	0	0	0	0
044b2e7e0ef56705cafa1e3422c65114	Eukaryota	Chordata	Actinopteri	Trachichthyiformes	Diretmidae	Diretmoides	Diretmoides_pauciradiatus	Diretmoides_sp.	99.5	0.8	CCAAGGCAGCCCACGTCAAGCACCCCCCGACAAAGGGTTAAACCAAGTGAAGCTCTGCCCCAGTGTCTTTGGTTGGGGCGACCGCGGGGAAAAACTAAACCCCCATGTAGATAAGGAATAGCCCTCCTACAACCAAGAGCCACCACTCTAAGCAACAGAAATTCTGACCAAAATGATCCGGCAATGCCGATCCACGGACCG	80769	8561	72208	0	80769	0	0	0	0	0	0	0	0	0	0	0	8561	0	0	0	0	0	0	0	0	0	0	0	0	0	0	0	0	0	0	0	0	0
081ac5d3711a7e2708ae4008bf39ccb8	Eukaryota	Chordata	Actinopteri	Trachichthyiformes	Diretmidae	Diretmoides	Diretmoides_pauciradiatus	Diretmoides_sp.	99.5	0.82	CCAAGGCAGCCCACGTCAAGCACCCCCCGACAAAGGGTTAAACCAAGTGAAGCTCTGCCCCAGCGTCTTTGGTTGGGGCGACCGCGGGGAAAAACTAAACCCCCATGTAGATAAGGAATAGCCCTCCTACAACCAAGAGTCACCACTCTAAGCAACAGAAATTCTGACCAAAATGATCCGGCAATGCCGATCCACGGACCG	220	0	220	0	220	0	0	0	0	0	0	0	0	0	0	0	0	0	0	0	0	0	0	0	0	0	0	0	0	0	0	0	0	0	0	0	0	0
1b583bc3dfd78751e3d40f796fb5006a	Eukaryota	Chordata	Actinopteri	Trachichthyiformes	Diretmidae	Diretmoides	Diretmoides_pauciradiatus	Diretmoides_sp.	99.5	0.85	CCAAGGCAGCCCACGTCAGGCACCCCCCGACAAAGGGTTAAACCAAGTGAAGCTCTGCCCCAGTGTCTTTGGTTGGGGCGACCGCGGGGAAAAACTAAACCCCCATGTAGATAAGGAATAGCCCTCCTACAACCAAGAGTCACCACTCTAAGCAACAGAAATTCTGACCAAAATGATCCGGCAATGCCGATCCACGGACCG	558	558	0	558	0	0	0	0	0	0	0	0	0	0	0	0	0	558	0	0	0	0	0	0	0	0	0	0	0	0	0	0	0	0	0	0	0	0
3302cdd04ed8ed5723d4d5c9df7677d9	Eukaryota	Chordata	Actinopteri	Trachichthyiformes	Diretmidae	Diretmoides	Diretmoides_pauciradiatus	Diretmoides_sp.	99.5	0.86	CCAAGGCAGCCCACGTCAAGCACCCCCCGACAAAGGGTTAAACCAAGTGAAGCTCTGCCCCAGTGTCTTTGGTTGGGGCGACCGCGGGGAAAAACTAAACCCCCATGTAGATAAGGAATAGCCCCCCTACAACCAAGAGTCACCACTCTAAGCAACAGAAATTCTGACCAAAATGATCCGGCAATGCCGATCCACGGACCG	172	0	172	172	0	0	0	0	0	0	0	0	0	0	0	0	0	0	0	0	0	0	0	0	0	0	0	0	0	0	0	0	0	0	0	0	0	0
5e11e0669dadbad081ac66cd7af2f5c9	Eukaryota	Chordata	Actinopteri	Trachichthyiformes	Diretmidae	Diretmoides	Diretmoides_pauciradiatus	Diretmoides_sp.	99	0.85	CCAAGGCAGCCCACGTCAAGCACCCCCCGACAAAGGGTTAAACCAAGTGAAGCTCTGCCCCAGTGTCTTTGGTGGGGGCGACCGCGGGGAAAAACTAAACCCCCATGTAGATAAGGAATAGCCCTCCTACAACCAAGAGTCACCACTCTAAGCAACAGAAATCCTGACCAAAATGATCCGGCAATGCCGATCCACGGACCG	41	41	0	41	0	0	0	0	0	0	0	0	0	0	0	0	0	41	0	0	0	0	0	0	0	0	0	0	0	0	0	0	0	0	0	0	0	0
2bfead8671f6d43288c4c75ab5389b3b	Eukaryota	Chordata	Actinopteri	Trachichthyiformes	Diretmidae	Diretmoides	Diretmoides_pauciradiatus	Diretmoides_sp.	98.5	0.86	CCAAGGCAGCCCACGTCAAGCACCCCCCCCCGACAAAGGGTTAAACCAAGTGAAGCTCTGCCCCAGTGTCTTTGGTTGGGGCGACCGCGGGGAAAAACTAAACCCCCATGTAGATAAGGAATAGCCCTCCTACAACCAAGAGTCACCACTCTAAGCAACAGAAATTCTGACCAAAATGATCCGGCAATGCCGATCCACGGACCG	750	750	0	0	750	0	0	0	0	0	0	0	0	0	0	0	750	0	0	0	0	0	0	0	0	0	0	0	0	0	0	0	0	0	0	0	0	0
3f038877f06bba31807a2415a17f62e0	Eukaryota	Chordata	Actinopteri	Trachichthyiformes	Diretmidae	Diretmoides		Diretmoides_sp.	92.6	0.88	CCAAGACAGCCCACGTTAAACACCCCCAAACAAGGGGCTAAACCAAGTGGACCTCTGCCCTCAGTGTCTTTGGTTGGGGCGACCACGGGGAAAAACTAAACCCCCATGTAGATAAGGAGTAGCCCTCCTACAACCAAGAGTTACCACTCTAAGCAACAGAAATTCTGACCAATTTGATCCGGCAATGCCGATCCACGGACCG	4312	0	4312	4312	0	0	0	0	0	0	0	0	0	0	0	0	0	0	0	0	0	0	0	0	0	0	0	0	0	0	0	0	0	0	0	0	0	0
c30e58fd4f2fd063168a816c7a23e77f	Eukaryota	Chordata	Actinopteri	Trachichthyiformes	Diretmidae	Diretmus	Diretmus_argenteus	Diretmus_sp.	99	0.8	CCAAGGCAGCCCACGTCAAGCACCCCCCGACAAAGGGTTAAACCAAGTGAAGCTCTGCCCCAGTGTCTTTGGTTGGGGCGACCGCGGGGAAAAACTAAACCCCCATGTAGATAAGGAATAGCCCTCCTGCAACCAAGAGCCACCACTCTAAGCAACAGAAATTCTGACCAAAATGATCCGGCAATGCCGATCCACGGACCG	212	0	212	0	212	0	0	0	0	0	0	0	0	0	0	0	0	0	0	0	0	0	0	0	0	0	0	0	0	0	0	0	0	0	0	0	0	0
c34f75eaa672a3f9fcd322098162eacb	Eukaryota	Chordata	Actinopteri	Trachichthyiformes	Diretmidae	Diretmus	Diretmus_argenteus	Diretmus_sp.	99	0.7	CCAAGGCAGCCCACGTCAAGCACCCCCCGACAAGGGGTTAAACCAAGTGAAGCTCTGCCCCAGTGTCTTTGGTTGGAGCGACCGCGGGGAAAAACTAAACCCCCATGTAGATAAGGAATAGCCCTCCTACAACCAAGAGCCACCACTCTAAGCAGCAGAAATTCTGACCAAAATGATCCGGCAATGCCGATCCACGGACCG	38	38	0	0	38	0	0	0	0	0	0	0	0	0	0	0	38	0	0	0	0	0	0	0	0	0	0	0	0	0	0	0	0	0	0	0	0	0
48e75a9ff1a049a99cc59d91246d5d17	Eukaryota	Chordata	Actinopteri	Trachichthyiformes	Trachichthyidae	Gephyroberyx	Gephyroberyx_darwinii	Gephyroberyx_darwinii	100	1	ACAAGGCAGCCCACGTTAATGACCCCTAAACAAAGGCCCAAACTAAGTGCTCCCTGCCAGAATGTCTTTGGTTGGGGCGACCGCGGGGAAAAACTAAACCCCCATGTGGAAAAGGAGGACACCTCCTACAACCAAGAGCCACTACTCTAAGTAACAGAACTTCTGACCAAAACGATCCGGCAAAGCCGATCAACGGACCG	581	581	0	0	581	0	0	0	0	0	0	0	581	0	0	0	0	0	0	0	0	0	0	0	0	0	0	0	0	0	0	0	0	0	0	0	0	0
a70c4ba6377dfb956667af915b3c9efd	Eukaryota	Chordata	Actinopteri	Trachichthyiformes	Trachichthyidae	Gephyroberyx	Gephyroberyx_darwinii	Unidentified_Trachichthyiformes	83.5	0.58	ACAAGGCAGCCCACGTTAATGACCCCTAAACAAAGGCCCAAACTAAGTGCTCCCTGCCAGAATGTCTTTGGTTGGGGCGACCGCGGGGAAAGACCAAACCCCCACATGGACTAAGGCCACAGTAGCCTTAAAACCCAGACCTCCAAGTCAAATTAACAGAATTTCTGACCACTAAAGAGCCGGCTTATGCCGATCGACGGACCG	62	0	62	0	62	0	0	0	0	0	0	0	0	0	0	0	0	0	0	0	0	0	0	0	0	0	0	0	0	0	0	0	0	0	0	0	0	0
ca5800dff8d99753f627a83277dd7ee5	Eukaryota	Chordata	Actinopteri	Trachichthyiformes	Trachichthyidae	Hoplostethus	Hoplostethus_japonicus	Hoplostethus_sp.	99.5	0.9	ACAAGGCAGCCCACGTTAATAACTTTCAAACAAGAAATAAAACTAAGTGGAACCCTGCCAGAATGTCTTTGGTTGGGGCGACCGCGGGGAAAAACACAACCCCCATGTGGAAAAGGAGGACACCTCCTACAACCCAGAGCCACTGCTCTAAGTAACAGAACTTCTGACCAATATGATCCGGCAGCGCCGATCAACGGACCG	1387	1387	0	0	1387	0	0	0	0	0	0	0	1387	0	0	0	0	0	0	0	0	0	0	0	0	0	0	0	0	0	0	0	0	0	0	0	0	0
5a43d6d045cdf667bf06818255746ba7	Eukaryota	Chordata	Actinopteri	Trachichthyiformes	Trachichthyidae	Hoplostethus	Hoplostethus_japonicus	Hoplostethus_sp.	99	0.89	ACAAGGCAGCCCACGTTAATAACCTTCAAACAAGAAATAAAACTAAGTGGAACCCTGCCAGAATGTCTTTGGTTGGGGCGACCGCGGGGAAAAACACAACCCCCATGTGGAAAAGGAGGACACCTCCTACAACCCAGAGCCACTGCTCTAAGTAACAGAACTTCTGACCAATATGATCCGGCAGCGCCGATCAACGGACCG	95	95	0	0	95	0	0	0	0	0	0	0	95	0	0	0	0	0	0	0	0	0	0	0	0	0	0	0	0	0	0	0	0	0	0	0	0	0
2c970e5924012d16deb2f7bf43f86747	Eukaryota	Chordata	Actinopteri	Trachichthyiformes	Trachichthyidae	Hoplostethus	Hoplostethus_mediterraneus	Hoplostethus_mediterraneus	98	0.5	ATAAGGCAGCCCACGTTAATAACTTTCAAACAAGAAACAAAACTAAGTGGTATCCTGCCAGAATGTCTTTGGTTGGGGCGACCGCGGGGAAAAACACAACCCCCATGTGGAAAAGGAGGACACCTCCTACAACCCAGAGCCACTGCTCTAAGTAACAGAACTTCTGACCAATATGATCCGGCATCGCCGATCAACGGACCG	4629	4629	0	4629	0	0	0	0	0	0	0	0	0	0	0	0	0	4629	0	0	0	0	0	0	0	0	0	0	0	0	0	0	0	0	0	0	0	0
6a3e3e6988c999564efc4cbd910b2be3	Eukaryota	Chordata	Actinopteri	Perciformes	Pinguipedidae	Parapercis	Parapercis_haackei	Parapercis_haackei	99	1	ACTAATACAGCTCAACTAAACCCTCCCTTATAAACAGGGCCCTATCTTATGATCCTGTCCTAATGTCTTTGGTTGGGGCGACCACGGGGAACTACTTAACCCCCACGTAGGCTGGGAGGACACCTCCTGAAAATAAGAGACCCCCCTCTAATCATCAGAACTTCTGACTTAAAATGATCCGGTAAAACCGATCAACGAACCG	198	198	0	0	0	198	0	0	0	0	0	0	0	0	0	0	0	0	0	0	0	0	0	198	0	0	0	0	0	0	0	0	0	0	0	0	0	0
d474e304a5eba1e74db6b05c7c6c8f3a	Eukaryota	Chordata	Actinopteri	Zeiformes	Oreosomatidae	Allocyttus	Allocyttus_verrucosus/folletti	Allocyttus_sp.	100	0.81	CTAGTGCAGATCACGAAAAATACTTTAAGACAAAAAAGAAAAGCCCAATGACCCCTGCACAACTGTCTTTGGTTGGGGCGACCGCGGGGAAAAACAAAACCCCCACGAGGACTGAGAGTTTTACTCCTAAAACCAAGAGCCACAGCTCTAAGTATCAGAAATTCTGACCTAAATGATCCGGGCAACCGATCAACGAACCG	2906	2906	0	2906	0	0	0	0	0	0	0	0	0	0	0	0	0	0	2906	0	0	0	0	0	0	0	0	0	0	0	0	0	0	0	0	0	0	0
acd917007d006338fd39e5742523ba67	Eukaryota	Chordata	Actinopteri	Zeiformes	Parazenidae	Parazen	Parazen_pacificus	Parazen_pacificus	99.5	1	CTAGTGCAGCCCACAAAAATGCTTTAAAACAAAAAACAAACCCAACGAGCCCTGCACAACTGTCTTTGGTTGGGGCGACCGCGGGGAAAAACACAACCCCCACGAGGACTAGAAGTTTAACTCCTATAACCAAGAGCCACGGCTCTAAGTCTCAGAAATTCTGACCTATAATGATCCGGGCAACCGATCAACGAACCA	117	0	117	0	0	117	0	0	0	0	0	0	0	0	0	0	0	0	0	0	0	0	0	0	0	0	0	0	0	0	0	0	0	0	0	0	0	0
0abe571613f1b767353b1f152a842e02	Eukaryota	Chordata	Actinopteri	Zeiformes	Zeidae	Zenopsis	Zenopsis_nebulosus	Zenopsis_nebulosus	98.5	0.72	CTAGTGAAGACCACGAAAAAAGCTTTAAATTAAAAAAGAAAACCCCAGTGGTTTCTCCACAACTGTCTTTGGTTGGGGCGACCGCGGGGAAAAACAAAACCCCCACGAGGATTGAGAGTTCAACTCCTAAAACTAAGAGCTACAGCTCTAAGAAACAGAAATTCTGACCTACATGATCCGGGAAACCGATCAACGAACCG	1261	0	1261	1261	0	0	0	0	0	0	0	0	0	0	0	0	0	0	0	0	0	0	0	0	0	0	0	0	0	0	0	0	0	0	0	0	0	0
86cdfb6699bfb571e2d7ba871b51e2cd	Eukaryota	Chordata	Actinopteri	Zeiformes	Zenionidae	Zenion	Zenion_sp._ASIZP_0910704	Zenion_sp.	100	1	CTAGTGCAGCCCACGAAAAATACTTTTACACAAGAAAGAAAAGCCCAATGGCCCCCGCACAACTGTCTTTGGTTGGGGCGACCGCGGGAAAAAACAAAACCCCCACGAGGAGTGGAAGCACAAGCCACCCAAGCCAAGAGCCACAGCTCTAAGCATCAGAAATTCTGACCTATATGATCCGGGCAACCGATCAACGAACCA	166	166	0	0	0	166	0	0	0	0	0	0	0	0	0	0	0	0	0	166	0	0	0	0	0	0	0	0	0	0	0	0	0	0	0	0	0	0
8d005bcec0d5ba2486226451a3ee8741	Eukaryota	Chordata	Actinopteri	Perciformes	Opistognathidae	Opistognathus	Opistognathus_jacksoniensis	Opistognathus_sp.	96.1	0.88	GCCAGAGCAGCCCGTGTCAAATTTACCTCAACCAAGAGACTGAACTAATCGGCCCCTGCTCCAATGTCTTTGGTTGGGGCGACCGCGGGGGAACAAAAAGCCCCCATGTGGAATAAGAGTACTACTACTCCTACAACTAAGAGCCACAGCTCTAATTAACAGAATATCTGACCTTACAGATCCGGCAATGCCGATCAACGGACCG	470	470	0	0	0	470	0	0	0	0	0	0	0	0	0	0	0	0	0	0	0	0	470	0	0	0	0	0	0	0	0	0	0	0	0	0	0	0
ac1c572b3276da41769a880ed9fdeba7	Eukaryota	Chordata	Actinopteri	Perciformes	Pomacentridae	Chromis	Chromis_fumea	Chromis_sp.	98.6	1	ACTAAGCCAGACCATGTCAAAAACCCCCACCCAAGGGGCTGAACTTATTGGGCCACTGTCCTGATGTCTTTGGTTGGGGCGACCTCGGGGAAACAAAAAACCCCCGCGTGGAATAGGAGCACTCCGCTCCCAAAACTAAGAGCCACAGCTCGAATTAACAGAATTTCTGACCAATAACAGATCCAGCCAATGCTGATCAACGGACCC	544	544	0	0	0	544	0	0	0	0	0	0	0	0	0	0	0	0	0	0	0	0	544	0	0	0	0	0	0	0	0	0	0	0	0	0	0	0
91fb8ebef437165afeee147d93db0795	Eukaryota	Chordata	Actinopteri	Perciformes	Pomacentridae	Chromis	Chromis_fumea	Chromis_sp.	98.1	0.96	ACTAAGCCAGACCATGTCAAAAACCCCCACCCAAGGGACTGAACTTATTGGGCCACTGTCCTGATGTCTTTGGTTGGGGCGACCTCGGGGAAACAAAAAACCCCCGCGTGGAATAGGAGCACTCCGCTCCCAAAACTAAGAGCCACAGCTCGAATTAACAGAATTTCTGACCAATAACAGATCCAGCCAATGCTGATCAACGGACCC	559	559	0	0	0	559	0	0	0	0	0	0	0	0	0	0	0	0	0	0	0	0	505	54	0	0	0	0	0	0	0	0	0	0	0	0	0	0
354fd8924e4f134f4f8dd93f1dbb83f0	Eukaryota	Chordata	Actinopteri	Perciformes	Pomacentridae	Chromis	Chromis_notata	Chromis_sp.	98	0.98	ACTAAGCCAGACCATGTCAAACACCCCCGCCCAAGGGATTGAACTTATTGGACCCCTGCCCTGATGTCTTTGGTTGGGGCGACCTCGGGGAAACAAAAAACCCCCGCGTGGAACAGGAGTACTCCACTCCCAAAACTAAGAGCCACAGCTCGAACATAACAGAATTTCTGACCAATAACAGATCCGGCCAACGCCGATCAACGGACCG	4779	611	4168	0	0	4779	0	0	0	0	0	0	0	0	0	0	0	0	0	0	0	0	305	306	0	0	0	0	0	0	0	0	0	0	0	0	0	0
7f367dcfd589d9f188ff8cd7102b8970	Eukaryota	Chordata	Actinopteri	Perciformes	Pomacentridae	Chromis	Chromis_notata	Chromis_sp.	97.6	1	ACTAAGCCAGACCATGTCAAACACCCCCGCCCAAGGGATTGAACTTATTGGACCCCTGCCCTGATGTCTTTGGTTGGGGCGACCTCGGGGAAACAATAAACCCCCGCGTGGAACAGGAGTACTCCACTCCCAAAACTAAGAGCCACAGCTCGAACATAACAGAATTTCTGACCAATAACAGATCCGGCCAACGCCGATCAACGGACCG	145	145	0	0	0	145	0	0	0	0	0	0	0	0	0	0	0	0	0	0	0	0	0	145	0	0	0	0	0	0	0	0	0	0	0	0	0	0
a4eb5240be3690ac88fff71492d50000	Eukaryota	Chordata	Actinopteri	Perciformes	Pomacentridae	Pristotis	Pristotis_obtusirostris	Pristotis_obtusirostris	100	0.99	AACAAGTCAATATTTGCCCAAAACCCCAACCAAGGAATTAAGCACTTATATAAACTGACCTAATGTCTTCGGTTGGGGCGACCTCGGGGGACAAACCATCCCCCGTGAGGAATAAGAGGGACTCCCTCCTTGAACCGAGAGCTACCACTCAAAGTAACAGTAATTCTGACCAACTATATGATCCGGCCACAAGCCGATTAACGGACCA	22837	2889	19948	0	0	22837	0	0	0	0	0	0	0	0	0	0	0	0	0	0	0	0	2621	268	0	0	0	0	0	0	0	0	0	0	0	0	0	0
4eca14c4dfc7f4792d7fb539c0349f5b	Eukaryota	Chordata	Actinopteri	Perciformes	Pomacentridae	Pristotis	Pristotis_obtusirostris	Pristotis_obtusirostris	99.5	1	AACAAGTCAATATTTGCCCAAAACCCCAACCAAGGAATTAAGCACTTATATAAACTGACCTAATGTCTTCGGTTGGGGCGACCTCGGGGGACAAACCATCCCCCGTGAGGAGTAAGAGGGACTCCCTCCTTGAACCGAGAGCTACCACTCAAAGTAACAGTAATTCTGACCAACTATATGATCCGGCCACAAGCCGATTAACGGACCA	165	0	165	0	0	165	0	0	0	0	0	0	0	0	0	0	0	0	0	0	0	0	0	0	0	0	0	0	0	0	0	0	0	0	0	0	0	0
987848011d5b3f1a3ab930ceef04d06d	Eukaryota	Chordata	Actinopteri	Perciformes	Pomacentridae	Pristotis	Pristotis_obtusirostris	Pristotis_obtusirostris	99.5	1	AACAAGTCAATATTTGCCCAAAACCCCAACCAAGGAATTAAGCACTTATATAAACTGACCTAATGTCTTCGGTTGGGGCGACCTCGGGGGACAAACCATCCCCCGTGAGGAATAAGAGGGACTCCCTCCTTGAACCGGGAGCTACCACTCAAAGTAACAGTAATTCTGACCAACTATATGATCCGGCCACAAGCCGATTAACGGACCA	226	0	226	0	0	226	0	0	0	0	0	0	0	0	0	0	0	0	0	0	0	0	0	0	0	0	0	0	0	0	0	0	0	0	0	0	0	0
c5eac8951d8ba08ce6453753cf3de4ad	Eukaryota	Chordata	Actinopteri	Perciformes	Pomacentridae	Pristotis	Pristotis_obtusirostris	Pristotis_obtusirostris	99.5	1	AACAAGTCAATATTTGCCTAAAACCCCAACCAAGGAATTAAGCACTTATATAAACTGACCTAATGTCTTCGGTTGGGGCGACCTCGGGGGACAAACCATCCCCCGTGAGGAATAAGAGGGACTCCCTCCTTGAACCGAGAGCTACCACTCAAAGTAACAGTAATTCTGACCAACTATATGATCCGGCCACAAGCCGATTAACGGACCA	682	0	682	0	0	682	0	0	0	0	0	0	0	0	0	0	0	0	0	0	0	0	0	0	0	0	0	0	0	0	0	0	0	0	0	0	0	0
ca7f4397485cb54ca714e86a592dd1d2	Eukaryota	Chordata	Actinopteri	Perciformes	Pomacentridae	Pristotis	Pristotis_obtusirostris	Pristotis_obtusirostris	99.5	1	AACAAGTCAATATTTGCCCAAAACCCCAGCCAAGGAATTAAGCACTTATATAAACTGACCTAATGTCTTCGGTTGGGGCGACCTCGGGGGACAAACCATCCCCCGTGAGGAATAAGAGGGACTCCCTCCTTGAACCGAGAGCTACCACTCAAAGTAACAGTAATTCTGACCAACTATATGATCCGGCCACAAGCCGATTAACGGACCA	77	0	77	0	0	77	0	0	0	0	0	0	0	0	0	0	0	0	0	0	0	0	0	0	0	0	0	0	0	0	0	0	0	0	0	0	0	0
e597417c568f5e97a0303f3427bab1ed	Eukaryota	Chordata	Actinopteri	Perciformes	Pomacentridae	Pristotis	Pristotis_obtusirostris	Pristotis_obtusirostris	99.5	1	AACAAGTCAATATTTGCCCAAAACCCCAACCAAGGAATTAAGCACTTATATAAACTGACCTAATGTCTTCGGTTGGGGCGACCTCGGGGGACAAACCATCCCCCGTGAGGAATAAGAGGGACTCCCTCCTTGAACCGAGAGCTACCACTCAAAGTAACAGTAATTCTGACCAACTGTATGATCCGGCCACAAGCCGATTAACGGACCA	7572	0	7572	0	0	7572	0	0	0	0	0	0	0	0	0	0	0	0	0	0	0	0	0	0	0	0	0	0	0	0	0	0	0	0	0	0	0	0
2d3fc995e98bf446a7f22dc86f70b911	Eukaryota	Chordata	Actinopteri	Perciformes	Pseudochromidae	Pseudochromis	Pseudochromis_erdmanni	Pseudochromis_sp.	96	0.51	GGCAGAGATAGACCTTGTTTAAACCCCTTACTAAAAGGCCGAACCAAAAGGACCCTTCTCTTATGTCTTCGGTTGGGGCGACCGCGGGGAAAAAAATAACCCCCATGTGGACCTAAAAAACAAACTTTTTAAGACCCAAGAGCAACCACTCAAACCCCTAGAACTTCTGACCAAAGGATCCGGCTAAGCCGATCAACGAACCA	33	33	0	0	0	33	0	0	0	0	0	0	0	0	0	0	0	0	0	0	0	0	0	33	0	0	0	0	0	0	0	0	0	0	0	0	0	0
7d769b0ef23eda5c2e00dacabc67d934	Eukaryota	Chordata	Actinopteri	Perciformes	Sillaginidae	Sillago	Sillago_ingenuua	Sillago_ingenuua	100	0.94	ACTAAAGCAGACCACGTTAAACACTCCTAAATAACGGATTAAACTACATGGCTCCTGCCCGAATGTCTTTGGTTGGGGCGACCACGGGGGAAAATAAAGCCCCCACGTGGAATGGGAGTACCTATTCCTACAACCAAGAGTTTCCACTCCAGTGACCAGAATTTCTGACCTTACAGATCCGGCAAAGCCGATCAACGGACCG	5959	5959	0	0	0	5959	0	0	0	0	0	0	0	0	0	0	0	0	0	0	0	0	0	5959	0	0	0	0	0	0	0	0	0	0	0	0	0	0
7d046f4278d791f0f1c950aa4243949c	Eukaryota	Chordata	Actinopteri	Perciformes	Sillaginidae	Sillago	Sillago_ingenuua	Sillago_ingenuua	99.5	0.88	ACTAAAGCAGACCACGTTAAACACTCCTGAATAACGGATTAAACTACATGGCTCCTGCCCGAATGTCTTTGGTTGGGGCGACCACGGGGGAAAATAAAGCCCCCACGTGGAATGGGAGTACCTATTCCTACAACCAAGAGTTTCCACTCCAGTGACCAGAATTTCTGACCTTACAGATCCGGCAAAGCCGATCAACGGACCG	553	553	0	0	0	553	0	0	0	0	0	0	0	0	0	0	0	0	0	0	0	0	0	553	0	0	0	0	0	0	0	0	0	0	0	0	0	0
e6dac81a2e0b93a9bd2e5f9b7cecab2a	Eukaryota	Chordata	Actinopteri	Perciformes	Sillaginidae	Sillago	Sillago_ingenuua	Sillago_ingenuua	99.5	0.52	ACTAAAGCAGACCACGTTAAACACTCCTAAATAACGGATAAAACTACATGGCTCCTGCCCGAATGTCTTTGGTTGGGGCGACCACGGGGGAAAATAAAGCCCCCACGTGGAATGGGAGTACCTATTCCTACAACCAAGAGTTTCCACTCCAGTGACCAGAATTTCTGACCTTACAGATCCGGCAAAGCCGATCAACGGACCG	290	290	0	0	0	290	0	0	0	0	0	0	0	0	0	0	0	0	0	0	0	0	0	290	0	0	0	0	0	0	0	0	0	0	0	0	0	0
04738ecfdc43466423e37132fb3ed442	Eukaryota	Chordata	Actinopteri	Perciformes	Sillaginidae	Sillago	Sillago_robusta	Sillago_robusta	99.5	0.82	ACTAAAGCAGACCACGTTAAACACTCCTAAATAACGGATTAAACTACATGGCCCCTGCCCGAATGTCTTTGGTTGGGGCGACCACGGGGGAAAATAAAGCCCCCACGTGGAATGGGAGTACCTATTCCTACAACCAAGAGTTTCCACTCCAGTGACCAGAATTTCTGACCTTACAGATCCGGCAAAGCCGATCAACGGACCG	2055	202	1853	0	0	2055	0	0	0	0	0	0	0	0	0	0	0	0	0	0	0	0	0	202	0	0	0	0	0	0	0	0	0	0	0	0	0	0
1e69529cbb0631e05605d547847e5f99	Eukaryota	Chordata	Actinopteri	Perciformes	Sillaginidae	Sillago	Sillago_robusta	Sillago_robusta	99.5	0.87	ACTAAAGCAGACCACGTTAAACACTCCTAAATAACGGATTAAACTACATGGCTCCTGTCCGAATGTCTTTGGTTGGGGCGACCACGGGGGAAAATAAAGCCCCCACGTGGAATGGGAGTACCTATTCCTACAACCAAGAGTTTCCACTCCAGTGACCAGAATTTCTGACCTTACAGATCCGGCAAAGCCGATCAACGGACCG	233	233	0	0	0	233	0	0	0	0	0	0	0	0	0	0	0	0	0	0	0	0	0	233	0	0	0	0	0	0	0	0	0	0	0	0	0	0
082db210d6dfae663b27764e0eee1430	Eukaryota	Chordata	Actinopteri	Perciformes	Sillaginidae	Sillago	Sillago_robusta	Sillago_robusta	99	0.94	ACTAAAGCAGACCACGTTAAACACCCCTAAATAACGGATTAAACTACATGGCTCCTGCCCGAATGTCTTTGGTTGGGGCGACCACGGGGGAAAATAAAGCCCCCACGTGGAATGGGAATACCTATTCCTACAACCAAGAGTTTCCACTCCAGTGACCAGAATTTCTGACCTTACAGATCCGGCAAAGCCGATCAACGGACCG	59	59	0	0	0	59	0	0	0	0	0	0	0	0	0	0	0	0	0	0	0	0	0	59	0	0	0	0	0	0	0	0	0	0	0	0	0	0
[truncated: 178 more columns]

## Sheet: Appendix_IV_KnownDepthCategory
Family	Species	Depth Range of Species According to CAAB & Fishes of Australia	Shelf	Mid-Slope	Abyss
Acanthuridae	Acanthurus sp.	0-40 m for A. triostegus	eDNA
	Naso mcdadei	0-200 m	eDNA
Acropomatidae	Acropoma sp.	40-2000 m for A. leobergi		eDNA
	Doederleinia berycoides	40-2000 m		eDNA	eDNA
	Synagrops japonicus	200-2000 m			eDNA
	Synagrops sp.	40-2000 m for Parascombrops argyreus	eDNA
Banjosidae	Banjos banjos	40-2000 m	eDNA		eDNA
Malakichthyidae	Malakichthys griseus	200-2000 m	eDNA	eDNA	eDNA
Pempheridae	Parapriacanthus ransonneti	40-200 m	eDNA
	Unidentified Acropomatiformes	40-2000 m for Acropoma leobergi	eDNA	eDNA
Alepocephalidae	Bathytroctes sp.	200-2000 m for B. squamosus			eDNA
	Herwigia kreffti	200-2000 m			eDNA
	Narcetes sp.	200-2000 m N. lloydi		eDNA
	Unidentified Alepocephalidae	200-2000 m for Alepocephalus triangularis		eDNA
Congridae	Bathyuroconger sp.	200-2000 m for Bathyuroconger parvibranchialis		eDNA
	Conger sp.	40-2000m for some Conger Eels (i.e. Ariosoma anago)		eDNA
	Unidentified Gnathophis	40-200 m for G. melanocoelus; 40-2000m for some Ariosoma anago	eDNA		eDNA
Muraenidae	Gymnothorax mucifer	0-200 m	eDNA
	Gymnothorax pseudothyrsoideus	0-200 m	eDNA
Serrivomeridae	Unidentified Serrivomer	100-1830 m for S. bertini; pelagic; mesopelagic; bathypelagic	eDNA		eDNA
Synaphobranchidae	Synaphobranchus affinis	200-2000 m	eDNA	eDNA	eDNA
	Unidentified Synaphobranchidae	200-2000 m for Synaphobranchus oregoni		eDNA	eDNA
Bathysauridae	Bathysaurus ferox	200-2000 m		eDNA
Chlorophthalmidae	Unidentified Chlorophthalmus	40-2000 m for Chlorophthalmus nigropinnis	eDNA	eDNA	eDNA
	Unidentified Chlorophthalmidae	200-2000 m for Chlorophthalmus pectoralis			eDNA
Ipnopidae	Unidentified Ipnopidae	200-2000 m for Bathypterois ventralis	eDNA
Paralepididae	Unidentified Paralepididae	0-1000 m for Lestidium longilucifer; pelagic; mesopelagic	eDNA	eDNA	eDNA
Synodontidae	Saurida wanieso	40-2000 m; 40-2000 m for S. filamentosa		eDNA
	Trachinocephalus trachinus	0-2000 m	eDNA
	Unidentified Synodontidae	0-2000 m for Saurida grandisquamis	eDNA		eDNA
	Unidentified Aulopiformes	0-2000 m for Aulopus purpurissatus	eDNA
Exocoetidae	Parexocoetus brachypterus	0-200 m; pelagic	eDNA
Berycidae	Beryx splendens	200-2000 m		eDNA
Carangidae	Alectis ciliaris	0-200 m	eDNA
	Decapterus sp.	0-200 m for D. muroadsi	eDNA
	Decapterus tabl	200-1000 m; pelagic; mesopelagic		eDNA
	Selar crumenophthalmus	0-200 m	eDNA
Coryphaenidae	Coryphaena hippurus	0-200 m; pelagic			eDNA
Cheilodactylidae	Cheilodactylus sp.	0-40 m for Cheilodactylus rubrolabiatus (aka Goniistius rubrolabiatus)	eDNA
Cirrhitidae	Cirrhitidae sp.	0-200 m for Cirrhitichthys aprinus	eDNA
Chaetodontidae	Chaetodon assarius	0-40 m	eDNA
Leiognathidae	Equulites sp.	0-200 m for Equulites elongatus	eDNA
	Unidentified Leiognathidae	0-200 m for Gazza dentex	eDNA
Clupeidae	Amblygaster sp.	0-200 m; pelagic	eDNA
	Sardinella sp.	0-200 m for S. lemuru; pelagic	eDNA
	Sardinops sagax	0-200 m; pelagic	eDNA	eDNA	eDNA
Dussumieriidae	Etrumeus sp.	0-200 m for E. jacksoniensis; pelagic	eDNA
Engraulidae	Engraulis australis	0-200 m; pelagic	eDNA		eDNA
	Engraulis sp.	0-200 m; pelagic	eDNA
Ephippidae	Platax orbicularis	0-200 m	eDNA
Bregmacerotidae	Bregmaceros atlanticus	40-200 m	eDNA
	Bregmaceros sp.	40-200 m		eDNA	eDNA
	Unidentified Gadiformes	40-200 m	eDNA
Macrouridae	Coelorinchus sp.	200-2000 m for C. argentatus	eDNA
	Coryphaenoides sp.	200-2000 m for C. rudis	eDNA
	Gadomus pepperi	200-2000 m			eDNA
	Gadomus sp.	200-2000 m for G. sp. cf colletti			eDNA
	Malacocephalus laevis	200-2000 m		eDNA
	Nezumia sp.	200-2000 m for N. spinosa	eDNA
	Unidentified Trachonurus	200-2000 m for T. sentipellis			eDNA
	Unidentified Ventrifossa	200-2000 m for V. macropogon	eDNA	eDNA	eDNA
	Unidentified Macrouridae	200-2000 m for Ventrifossa paxtoni		eDNA	eDNA
Moridae	Antimora rostrata	200-2000+ m			eDNA
	Gadella jordani	200-2000 m		eDNA
	Unidentified Moridae	200-2000 m for Gadella macrura		eDNA
Gobiidae	Ptereleotris uroditaenia	0-40 m	eDNA
	Unidentified Gobiidae	0-1000 m; typically continental shelf; >2000 species	eDNA
	Unidentified Gobiiformes	0-1000 m; typically continental shelf; >2000 species	eDNA
Holocentridae	Ostichthys japonicus	40-2000 m		eDNA
Apogonidae	Siphamia sp.	0-200 m	eDNA
	Unidentified Apogonidae	0-200 m	eDNA
	Unidentified Kurtiformes	0-200 m	eDNA
Labridae	Bodianus sp.	0-40 m for Bodianus izuensis	eDNA
	Choerodon cauteroma	0-200 m	eDNA
	Choerodon gymnogenys	40-200 m	eDNA
	Coris caudimacula	0-200 m	eDNA
	Thalassoma sp.	0-40 m for T. lunare	eDNA
	Unidentified Labridae	0-200 m	eDNA
	Unidentified Labriformes	0-200 m	eDNA
Antennariidae	Antennarius pictus	0-200		eDNA
	Antennarius striatus	0-2000 m	eDNA
Centrophrynidae	Centrophryne spinulosa	600-2000+ m; bathypelagic	eDNA
Chaunacidae	Chaunax sp.	200-2000 m for C. penicillatus	eDNA	eDNA	eDNA
Lophiidae	Lophiomus setigerus	40-2000 m	eDNA		eDNA
	Unidentified Lophiformes	40-2000 m			eDNA
Haemulidae	Diagramma sp.	0-200 m for D. pictum	eDNA
Lutjanidae	Aprion virescens	0-200 m	eDNA
	Etelis sp.	40-2000 m		eDNA
	Pristipomoides multidens	40-200 m	eDNA	eDNA	eDNA
	Pterocaesio digramma	0-200 m	eDNA
Myctophidae	Diaphus garmani	200-1000 m; mesopelagic		eDNA
	Diaphus lucidus	200-1000 m; mesopelagic		eDNA
	Diaphus watasei	200-2000 m; mesopelagic	eDNA	eDNA
	Hygophum hygomii	200-1000 m; mesopelagic			eDNA
	Lampadena luminosa	200-1000 m; mesopelagic		eDNA
	Lobianchia gemellarii	200-1000 m; mesopelagic			eDNA
	Triphoturus nigrescens	200-1000 m; mesopelagic		eDNA
	Unidentified Diaphus	200-2000 m; mesopelagic		eDNA	eDNA
	Unidentified Mytophidae	200-2000 m; mesopelagic	eDNA	eDNA	eDNA
Neoscopelidae	Neoscopelus macrolepidotus	200-2000 m		eDNA	eDNA
	Neoscopelus sp.	200-2000 m for N. porosus			eDNA
Halosauridae	Aldrovandia affinis	200-2000 m	eDNA	eDNA	eDNA
Ophidiidae	Acanthonus armatus	200-2000+ m		eDNA
	Unidentified Ophidiidae	200-2000+ m			eDNA
	Unidentified Argentiniformes	200-2000+ m		eDNA	eDNA
Lethrinidae	Gymnocranius grandoculis	0-200 m	eDNA
	Gymnocranius microdon	0-200 m	eDNA
Mullidae	Parupeneus chrysopleuron	0-200 m	eDNA	eDNA	eDNA
	Parupeneus sp.	0-200 m	eDNA	eDNA
	Upeneus sp.	0-200 m for U. vittatus	eDNA	eDNA	eDNA
	Unidentified Mullidae	0-200 m	eDNA
Opistognathidae	Opistognathus sp.	0-200 m for O. inornatus	eDNA
	Unidentified Opistognathidae	0-200 m	eDNA
Pinguipedidae	Parapercis haackei	0-40 m	eDNA
Platycephalidae	Onigocia sibogae	0-200 m	eDNA
	Onigocia spinosa	0-2000 m	eDNA
Pomacentridae	Chromis sp.	0-40 m for C. atripectoralis	eDNA
	Pristotis obtusirostris	0-200 m	eDNA
Pseudochromidae	Pseudochromis sp.	0-40 m for P. fuscus	eDNA
Scorpaenidae	Unidentified Scorpaenidae	0-400 m for Scorpaena neglecta	eDNA	eDNA
Serranidae	Epinephelus coioides	0-200 m	eDNA
	Epinephelus fasciatus	0-200 m	eDNA
	Epinephelus rankini	0-200 m	eDNA	eDNA
	Epinephelus rivulatus	0-200 m	eDNA
	Luzonichthys waitei	0-200 m	eDNA
	Plectranthias japonicus	0-2000 m		eDNA
	Unidentified Serranidae	0-2000 m	eDNA
Sillaginidae	Sillago ingenuua	0-200 m	eDNA
	Sillago robusta	0-200 m	eDNA
Triglidae	Unidentified Lepidotrigla	0-2000 m for L. spiloptera	eDNA	eDNA	eDNA
	Unidentified Perciformes	0-2000 m for L. spiloptera	eDNA	eDNA	eDNA
Paralichthyidae	Unidentified Paralichthyidae	0-2000 m for Pseudorhombus quinquocellatus	eDNA		eDNA
Poecilopsettidae	Poecilopsetta sp.	200-2000 m for P. colorata and P. natalensis	eDNA	eDNA
Priacanthidae	Priacanthus sagittarius	40-250 m	eDNA	eDNA
	Priacanthus sp.	0-2000 m for P. macracanthus	eDNA	eDNA
Gempylidae	Promethichthys prometheus	40-2000 m	eDNA
	Thyrsitoides marleyi	200-2000 m pelagic and demersal			eDNA
Nomeidae	Cubiceps whiteleggii	0-1000 m; pelagic	eDNA
Scombridae	Auxis thazard	0-200 m; pelagic	eDNA	eDNA
	Euthynnus affinis	0-200 m; pelagic	eDNA
	Katsuwonus pelamis	0-200 m; pelagic			eDNA
	Scomber sp.	0-2000 m; pelagic	eDNA
Scombrolabracidae	Scombrolabrax heterolepis	0-200 m; pelagic, mesopelagic, bathypelagic		eDNA
Trichiuridae	Aphanopus sp.	200-2000 m for A. beckeri; mesopelagic, bathypelagic and demersal	eDNA
	Trichiurus lepturus	0-600 m; pelagic and demersal	eDNA	eDNA
	Unidentified Trichiuridae	0-600 m; pelagic and demersal	eDNA	eDNA
	Unidentified Scombriformes	0-600 m; pelagic and demersal	eDNA
Dactylopteridae	Unidentified Dactylopteridae	40-2000 m for Dactyloptena peterseni			eDNA
Neosebastidae	Neosebastes sp.	40-2000 m for N. occidentalis			eDNA
Scorpaeniidae	Ectreposebastes sp.	200-2000 m for E. niger			eDNA
	Unidentified Scorpaeniidae	200-2000 m for E. niger			eDNA
Lethrinidae	Gymnocranius grandoculis	0-200 m	eDNA		eDNA
	Lethrinus nebulosus	0-200 m	eDNA	eDNA
	Lethrinus obsoletus	0-40 m	eDNA
Sparidae	Argyrops sp.	0-200 m for A. bleekeri	eDNA
	Dentex carpenteri	200-2000 m	eDNA	eDNA	eDNA
Gonostomatidae	Cyclothone obscura	1000-2000 m; bathypelagic			eDNA
	Cyclothone pallida	200-2000 m; mesopelagic, bathypelagic			eDNA
	Cyclothone pseudopallida	200-2000 m; mesopelagic, bathypelagic			eDNA
	Cyclothone sp.1	200-2000 m; mesopelagic, bathypelagic		eDNA
	Cyclothone sp.2	200-2000 m; mesopelagic, bathypelagic			eDNA
	Gonostoma atlanticum	200-1000 m; mesopelagic		eDNA	eDNA
Sternoptychidae	Argyropelecus affinis	200-1200 m; mesopelagic, bathypelagic			eDNA
	Sternoptyx diaphana	200-1000 m; mesopelagic		eDNA	eDNA
	Unidentified Sternoptychidae	200-1200 m; mesopelagic, bathypelagic		eDNA
Stomiidae	Astronesthes chrysophekadion	200-1000 m for A. indicus; mesopelagic		eDNA
	Idiacanthus sp.	200-2000m for I. fasciola; mesopelagic, bathypelagic		eDNA
	Unidentified Stomiidae	200-2000m for I. fasciola; mesopelagic, bathypelagic		eDNA	eDNA
	Unidentified Stomiiformes	200-2000m for I. fasciola; mesopelagic, bathypelagic		eDNA	eDNA
Balistidae	Abalistes stellatus	0-350 m	eDNA	eDNA
	Sufflamen fraenatum	0-200 m	eDNA
Ostraciidae	Tetrosomus concatenatus	0-200 m	eDNA	eDNA
Tetraodontidae	Arothron hispidus	0-200 m	eDNA
	Canthigaster rivulata	0-200 m	eDNA
	Lagocephalus sceleratus	0-200 m	eDNA
	Lagocephalus suezensis	0-200 m	eDNA
	Torquigener brevipinnis	0-200 m for T. tuberculiferus			eDNA
Diretmidae	Diretmoides sp.	340-1300 m for D. veriginae; mesopelagic, bathypelagic	eDNA	eDNA	eDNA
	Diretmus sp.	200-1275 m for D. argenteus; mesopelagi, bathypelagic		eDNA
	Gephyroberyx darwinii	200-2000 m		eDNA
	Hoplostethus mediterraneus	200-2000 m			eDNA
	Hoplostethus sp.	200-2000 m for H. ravurictus		eDNA
	Unidentified Trachichthyiformes	200-2000 m for H. ravurictus		eDNA
Oreosomatidae	Allocyttus sp.	200-2000 m for A. verrucosus			eDNA
Parazenidae	Parazen pacificus	145-2000 m	eDNA
Zeidae	Zenopsis nebulosa	40-2000 m			eDNA
Zenionidae	Zenion sp.	40-2000 m	eDNA
Carcharhinidae	Unidentified Carcharhinidae		eDNA
Triakidae	Mustelus sp.	40-2000 m for M. stevensi			eDNA
Plesiobatidae	Plesiobatis daviesi	200-2000 m			eDNA
Arhynchobatidae	Unidentified Arhynchobatidae	40-2000 m for Sinobatis bulbicauda	eDNA	eDNA	eDNA
Rajidae	Dipturus sp.	40-255 m for Dentiraja falloargo	eDNA	eDNA	eDNA
Etmopteridae	Etmopterus bigelowi	200-2000 m		eDNA
			120	74	68
